# Supplementary material for: N′-(2,3-Dihy­droxy­benzyl­idene)isonicotinohydrazide
Source: Acta Crystallogr Sect E Struct Rep Online. 2010 Nov 30;66(Pt 12):o3369–70. doi: 10.1107/S1600536810048701 (PMC3011376; doi:10.1107/S1600536810048701)
Supplement: Supplementary file 1 [file e-66-o3369-sup1.cif]

##############################################################################
###                                                                        ###
###        Electronic paper (Acta Crystallographica Section E)             ###
###                                                                        ###
##############################################################################
#                                                                            #
# This CIF contains the data in a paper accepted for publication in Acta     #
# Crystallographica Section E. It conforms to the requirements of Notes      #
# for Authors for Section E, and has been peer reviewed under the auspices   #
# of the IUCr Commission on Journals.                                        #
#                                                                            #
# Full details of the Crystallographic Information File format               #
# are given in the paper "The Crystallographic Information File (CIF):       #
# a New Standard Archive File for Crystallography" by S. R. Hall, F. H.      #
# Allen and I. D. Brown [Acta Cryst. (1991), A47, 655-685].                  #
#                                                                            #
# The current version of the core CIF dictionary is obtainable from          #
# ftp://ftp.iucr.org/pub/cif_core.dic. The current version number is 2.4.    #
#                                                                            #
# Software is freely available for graphical display of the structure(s) in  #
# this CIF.  For information consult the CIF home page http://www.iucr.org/  #
# cif/home.html                                                              #
#                                                                            #
# This file may be used for bona fide research purposes within the           #
# scientific community so long as proper attribution is given to the journal # 
# article from which it was obtained.                                        #
#                                                                            #
##############################################################################
                                             
data_I
_audit_creation_method     SHELXL-97
_chemical_name_systematic
;
<i>N</i>'-(2,3-Dihydroxybenzylidene)isonicotinohydrazide
;
_chemical_name_common     ?
_chemical_formula_moiety     'C13 H11 N3 O3'
_chemical_formula_sum     'C13 H11 N3 O3'
_chemical_formula_iupac     'C13 H11 N3 O3'
_chemical_formula_weight     257.25
_chemical_melting_point     ?
_symmetry_cell_setting     monoclinic
_symmetry_space_group_name_H-M     'P 21/c'
_symmetry_space_group_name_Hall     '-P 2ybc'
loop_
    _symmetry_equiv_pos_as_xyz
    'x, y, z'
    '-x, y+1/2, -z+1/2'
    '-x, -y, -z'
    'x, -y-1/2, z-1/2'
_cell_length_a     7.7781(2)
_cell_length_b     30.0719(8)
_cell_length_c     10.5116(3)
_cell_angle_alpha     90.00
_cell_angle_beta     101.551(2)
_cell_angle_gamma     90.00
_cell_volume     2408.89(11)
_cell_formula_units_Z     8
_cell_measurement_reflns_used     29970
_cell_measurement_theta_min     1.35
_cell_measurement_theta_max     27.28
_cell_measurement_temperature     296
_exptl_crystal_description     'prism'
_exptl_crystal_colour     'yellow'
_exptl_crystal_size_max     0.530
_exptl_crystal_size_mid     0.310
_exptl_crystal_size_min     0.190
_exptl_crystal_density_diffrn     1.419
_exptl_crystal_density_meas     ?
_exptl_crystal_density_method     'not measured'
_exptl_crystal_F_000     1072
_exptl_absorpt_coefficient_mu     0.104
_exptl_absorpt_correction_type     integration
_exptl_absorpt_process_details     '(X-RED32; Stoe & Cie, 2002)'
_exptl_absorpt_correction_T_min     0.9607
_exptl_absorpt_correction_T_max     0.9835
_exptl_special_details
;
 Elemental analyses were performed using standard methods at TUB\.ITAK
(The Turkish Scientific Research Centre).
The IR spectrum was recorded on a Vertex 80v
sample Compartment RT-DLaTGS spectrophotometer operating within 4000--500
cm^-1^. ^1^H NMR spectra were obtained on BRUKER DPX-400, 400 MHz High
Performance Digital FT-NMR spectrometer using deuterated as solvent.
Spectroscopic characterization of the title compound:
The structure was verified by means
of IR, ^1^H NMR (DMSO), UV-VIS spectral data and elemental analyses. In the
^1^H NMR spectra of I the azomethine proton appears as a singlet at 8.68
p.p.m.. A single resonance for the proton in --NHN= group is observed at 12.51
p.p.m.. Chemical shifts of the protons on the pyridine ring exhibit two sets
of signals in 8.93--8.67 p.p.m. as a doublet and in 8.02--7.74 p.p.m. as
doublet, too. The phenyl protons of 1 resonate at 7.07--6.70 p.p.m.. The
protons of the phenolic OH are observed at 11.14 p.p.m. and 9.59 p.p.m. as
singlets. The IR spectrum of the I shows a weak band at 3520 cm^-1^ assigned
to \n OH of the phenolic group. The deformation vibration, \d of the phenolic
OH groups appears at 1272 cm^-1^. The NH stretching absorption appears as
strong band 3392 cm^-1^. Another important band occurs at 1680 cm^-1^
attributed to \n(C=0) (carbonyl) mode. Azomethine \n(C=N) absorption band
appear at 1561 cm^-1^. The medium intensity band at 1061 cm^-1^ is ascribed to
\n(N---N) vibration.
;
_diffrn_ambient_temperature     296
_diffrn_radiation_type     MoK\a
_diffrn_radiation_wavelength     0.71073
_diffrn_radiation_source     'fine-focus sealed tube'
_diffrn_radiation_monochromator     'plane graphite'
_diffrn_measurement_device_type     'Stoe IPDS-II'
_diffrn_measurement_method     'w-scan rotation'
_diffrn_detector_area_resol_mean     ?
_diffrn_reflns_number     34859
_diffrn_reflns_av_R_equivalents     0.0489
_diffrn_reflns_av_sigmaI/netI     0.0313
_diffrn_reflns_theta_min     1.35
_diffrn_reflns_theta_max     26.78
_diffrn_reflns_theta_full     26.78
_diffrn_measured_fraction_theta_max     0.997
_diffrn_measured_fraction_theta_full     0.997
_diffrn_reflns_limit_h_min     -9
_diffrn_reflns_limit_h_max     9
_diffrn_reflns_limit_k_min     -37
_diffrn_reflns_limit_k_max     37
_diffrn_reflns_limit_l_min     -13
_diffrn_reflns_limit_l_max     13
_diffrn_standards_number     ?
_diffrn_standards_interval_count     ?
_diffrn_standards_interval_time     ?
_diffrn_standards_decay_%     ?
_refine_special_details
;
Refinement of <i>F</i>^2^ against ALL reflections. The weighted <i>R</i>-factor
<i>wR</i> and goodness of fit <i>S</i> are based on <i>F</i>^2^, conventional
<i>R</i>-factors <i>R</i> are based on <i>F</i>, with <i>F</i> set to zero for
negative <i>F</i>^2^. The threshold expression of <i>F</i>^2^ >
\s(<i>F</i>^2^) is used only for calculating <i>R</i>-factors(gt) <i>etc</i>.
and is not relevant to the choice of reflections for refinement.
<i>R</i>-factors based on <i>F</i>^2^ are statistically about twice as large
as those based on <i>F</i>, and <i>R</i>- factors based on ALL data will be
even larger.
;
_reflns_number_total     5118
_reflns_number_gt     3512
_reflns_threshold_expression     I>2\s(I)
_refine_ls_structure_factor_coef     Fsqd
_refine_ls_matrix_type     full
_refine_ls_R_factor_all     0.0699
_refine_ls_R_factor_gt     0.0382
_refine_ls_wR_factor_gt     0.0755
_refine_ls_wR_factor_ref     0.0837
_refine_ls_goodness_of_fit_ref     1.022
_refine_ls_restrained_S_all     1.022
_refine_ls_number_reflns     5118
_refine_ls_number_parameters     432
_refine_ls_number_restraints     0
_refine_ls_hydrogen_treatment     refall
_refine_ls_weighting_scheme     calc
_refine_ls_weighting_details
         'calc w=1/[\s^2^(Fo^2^)+(0.0416P)^2^+0.0050P] where P=(Fo^2^+2Fc^2^)/3'
_atom_sites_solution_hydrogens     geom
_atom_sites_solution_primary     direct
_atom_sites_solution_secondary     difmap
_refine_ls_shift/su_max     0.001
_refine_ls_shift/su_mean     0.000
_refine_diff_density_max     0.138
_refine_diff_density_min     -0.103
_refine_ls_extinction_method     'SHELXL97 (Sheldrick, 2008)'
_refine_ls_extinction_coef     0.0038(6)
_refine_ls_extinction_expression
                                  'Fc^*^=kFc[1+0.001xFc^2^\l^3^/sin(2\q)]^-1/4^'
loop_
    _atom_type_symbol
    _atom_type_description
    _atom_type_scat_dispersion_real
    _atom_type_scat_dispersion_imag
    _atom_type_scat_source
    'C' 'C' 0.0033 0.0016
                         'International Tables Vol C Tables 4.2.6.8 and 6.1.1.4'
    'H' 'H' 0.0000 0.0000
                         'International Tables Vol C Tables 4.2.6.8 and 6.1.1.4'
    'N' 'N' 0.0061 0.0033
                         'International Tables Vol C Tables 4.2.6.8 and 6.1.1.4'
    'O' 'O' 0.0106 0.0060
                         'International Tables Vol C Tables 4.2.6.8 and 6.1.1.4'
_computing_data_collection     'X-AREA (Stoe & Cie, 2002)'
_computing_cell_refinement     'X-AREA (Stoe & Cie, 2002)'
_computing_data_reduction     'X-RED32 (Stoe & Cie, 2002)'
_computing_structure_solution     'SHELXS97 (Sheldrick, 2008)'
_computing_structure_refinement     'SHELXL97 (Sheldrick, 2008)'
_computing_molecular_graphics     'ORTEP-3 (Burnett & Johnson, 1996)'
_computing_publication_material
                                'WinGX (Farrugia, 1999) and PLATON (Spek, 2009)'
loop_
    _atom_site_type_symbol
    _atom_site_label
    _atom_site_fract_x
    _atom_site_fract_y
    _atom_site_fract_z
    _atom_site_U_iso_or_equiv
    _atom_site_adp_type
    _atom_site_calc_flag
    _atom_site_refinement_flags
    _atom_site_occupancy
    _atom_site_disorder_assembly
    _atom_site_disorder_group
    C C1 0.34616(19) 0.51866(5) 0.32097(13) 0.0431(3) Uani d . 1 . .
    C C2 0.35373(19) 0.56269(5) 0.36519(13) 0.0419(3) Uani d . 1 . .
    C C3 0.4074(2) 0.59653(5) 0.29149(14) 0.0462(3) Uani d . 1 . .
    C C4 0.4506(2) 0.58674(6) 0.17444(16) 0.0581(4) Uani d . 1 . .
    C C5 0.4439(3) 0.54342(6) 0.12981(17) 0.0640(5) Uani d . 1 . .
    C C6 0.3938(2) 0.50971(6) 0.20279(16) 0.0568(4) Uani d . 1 . .
    C C7 0.2901(2) 0.48325(5) 0.39706(14) 0.0453(3) Uani d . 1 . .
    C C8 0.14430(19) 0.47313(4) 0.68980(14) 0.0444(3) Uani d . 1 . .
    C C9 0.08913(19) 0.43654(4) 0.77030(13) 0.0420(3) Uani d . 1 . .
    C C10 0.0715(2) 0.39237(5) 0.73485(15) 0.0534(4) Uani d . 1 . .
    C C11 0.0135(2) 0.36246(5) 0.81626(15) 0.0540(4) Uani d . 1 . .
    C C12 -0.0071(3) 0.41568(5) 0.96253(16) 0.0599(4) Uani d . 1 . .
    C C13 0.0503(2) 0.44791(5) 0.88844(15) 0.0547(4) Uani d . 1 . .
    C C14 0.4163(2) 0.72836(5) 0.73128(14) 0.0449(3) Uani d . 1 . .
    C C15 0.41093(19) 0.68485(4) 0.68380(13) 0.0422(3) Uani d . 1 . .
    C C16 0.5024(2) 0.65111(5) 0.76002(14) 0.0480(4) Uani d . 1 . .
    C C17 0.5992(2) 0.66094(6) 0.88134(16) 0.0566(4) Uani d . 1 . .
    C C18 0.6080(3) 0.70385(6) 0.92819(17) 0.0643(5) Uani d . 1 . .
    C C19 0.5175(2) 0.73716(6) 0.85442(16) 0.0585(4) Uani d . 1 . .
    C C20 0.3177(2) 0.76380(5) 0.65502(15) 0.0484(4) Uani d . 1 . .
    C C21 0.0455(2) 0.77429(5) 0.34901(14) 0.0464(4) Uani d . 1 . .
    C C22 -0.0175(2) 0.81153(4) 0.25675(14) 0.0435(3) Uani d . 1 . .
    C C23 0.0552(2) 0.85359(5) 0.26961(15) 0.0464(3) Uani d . 1 . .
    C C24 -0.0049(2) 0.88488(5) 0.17529(15) 0.0525(4) Uani d . 1 . .
    C C25 -0.1971(3) 0.83591(6) 0.05928(17) 0.0614(4) Uani d . 1 . .
    C C26 -0.1452(2) 0.80275(5) 0.14845(16) 0.0558(4) Uani d . 1 . .
    N N1 0.24130(16) 0.49326(4) 0.50259(11) 0.0446(3) Uani d . 1 . .
    N N2 0.18813(17) 0.46034(4) 0.57653(12) 0.0458(3) Uani d . 1 . .
    N N3 -0.02774(18) 0.37320(4) 0.92838(12) 0.0526(3) Uani d . 1 . .
    N N4 0.22153(17) 0.75411(4) 0.54531(11) 0.0472(3) Uani d . 1 . .
    N N5 0.13318(18) 0.78684(4) 0.46848(12) 0.0494(3) Uani d . 1 . .
    N N6 -0.12988(19) 0.87675(4) 0.07101(12) 0.0563(3) Uani d . 1 . .
    O O1 0.30926(15) 0.57472(3) 0.47939(9) 0.0522(3) Uani d . 1 . .
    O O2 0.41509(17) 0.63953(3) 0.33438(11) 0.0598(3) Uani d . 1 . .
    O O3 0.14895(16) 0.51167(3) 0.72583(10) 0.0587(3) Uani d . 1 . .
    O O4 0.31740(15) 0.67309(3) 0.56449(9) 0.0512(3) Uani d . 1 . .
    O O5 0.49762(18) 0.60853(4) 0.71623(12) 0.0666(3) Uani d . 1 . .
    O O6 0.02582(17) 0.73564(3) 0.31578(10) 0.0636(3) Uani d . 1 . .
    H H1O 0.276(3) 0.5475(7) 0.5152(19) 0.090(6) Uiso d . 1 . .
    H H2N 0.180(2) 0.4320(6) 0.5448(15) 0.057(5) Uiso d . 1 . .
    H H2O 0.375(3) 0.6411(7) 0.415(2) 0.099(7) Uiso d . 1 . .
    H H4 0.486(2) 0.6103(6) 0.1235(15) 0.061(5) Uiso d . 1 . .
    H H4O 0.260(3) 0.7006(8) 0.531(2) 0.095(7) Uiso d . 1 . .
    H H5 0.472(2) 0.5371(6) 0.0478(18) 0.077(5) Uiso d . 1 . .
    H H5N 0.128(2) 0.8148(6) 0.4980(16) 0.059(5) Uiso d . 1 . .
    H H5O 0.427(3) 0.6065(8) 0.636(2) 0.106(8) Uiso d . 1 . .
    H H6 0.390(2) 0.4797(6) 0.1748(15) 0.060(5) Uiso d . 1 . .
    H H7 0.294(2) 0.4536(5) 0.3685(14) 0.051(4) Uiso d . 1 . .
    H H10 0.096(2) 0.3824(6) 0.6532(17) 0.066(5) Uiso d . 1 . .
    H H11 0.003(2) 0.3318(6) 0.7931(15) 0.061(5) Uiso d . 1 . .
    H H12 -0.034(2) 0.4237(6) 1.0435(18) 0.074(5) Uiso d . 1 . .
    H H13 0.060(2) 0.4793(6) 0.9133(16) 0.068(5) Uiso d . 1 . .
    H H17 0.661(2) 0.6365(6) 0.9290(16) 0.064(5) Uiso d . 1 . .
    H H18 0.679(2) 0.7098(6) 1.0143(18) 0.073(5) Uiso d . 1 . .
    H H19 0.522(2) 0.7674(6) 0.8835(16) 0.071(5) Uiso d . 1 . .
    H H20 0.325(2) 0.7937(6) 0.6894(15) 0.060(5) Uiso d . 1 . .
    H H23 0.151(2) 0.8611(5) 0.3421(15) 0.052(4) Uiso d . 1 . .
    H H24 0.043(2) 0.9140(6) 0.1819(16) 0.064(5) Uiso d . 1 . .
    H H25 -0.286(3) 0.8311(6) -0.0207(19) 0.082(6) Uiso d . 1 . .
    H H26 -0.199(2) 0.7732(6) 0.1373(16) 0.064(5) Uiso d . 1 . .
loop_
    _atom_site_aniso_label
    _atom_site_aniso_U_11
    _atom_site_aniso_U_22
    _atom_site_aniso_U_33
    _atom_site_aniso_U_12
    _atom_site_aniso_U_13
    _atom_site_aniso_U_23
    C1 0.0451(8) 0.0384(7) 0.0454(7) 0.0024(6) 0.0085(6) 0.0008(6)
    C2 0.0449(8) 0.0393(7) 0.0405(7) 0.0000(6) 0.0060(6) 0.0019(6)
    C3 0.0504(9) 0.0391(8) 0.0478(8) 0.0000(6) 0.0071(7) 0.0057(6)
    C4 0.0643(11) 0.0556(10) 0.0587(10) 0.0014(8) 0.0227(8) 0.0135(8)
    C5 0.0803(13) 0.0641(11) 0.0557(9) 0.0077(9) 0.0331(9) 0.0021(8)
    C6 0.0709(11) 0.0454(9) 0.0583(9) 0.0057(8) 0.0228(8) -0.0051(7)
    C7 0.0523(9) 0.0330(8) 0.0504(8) 0.0006(6) 0.0096(7) -0.0012(6)
    C8 0.0508(9) 0.0330(7) 0.0490(8) 0.0004(6) 0.0086(7) 0.0007(6)
    C9 0.0443(8) 0.0353(7) 0.0457(7) 0.0011(6) 0.0078(6) 0.0011(6)
    C10 0.0756(11) 0.0383(8) 0.0504(9) -0.0048(8) 0.0228(8) -0.0033(7)
    C11 0.0726(11) 0.0340(8) 0.0569(9) -0.0064(7) 0.0165(8) -0.0012(7)
    C12 0.0894(13) 0.0462(9) 0.0480(9) -0.0041(9) 0.0228(9) -0.0016(7)
    C13 0.0771(12) 0.0376(8) 0.0521(9) -0.0036(8) 0.0190(8) -0.0030(7)
    C14 0.0509(9) 0.0400(8) 0.0460(8) -0.0012(7) 0.0151(7) -0.0035(6)
    C15 0.0480(8) 0.0393(8) 0.0402(7) -0.0011(6) 0.0113(6) -0.0011(6)
    C16 0.0543(9) 0.0399(8) 0.0498(8) 0.0008(7) 0.0106(7) -0.0004(6)
    C17 0.0580(11) 0.0562(10) 0.0529(9) 0.0070(8) 0.0044(8) 0.0055(8)
    C18 0.0656(11) 0.0689(12) 0.0523(10) 0.0003(9) -0.0028(9) -0.0103(9)
    C19 0.0667(11) 0.0513(10) 0.0561(9) -0.0041(8) 0.0087(8) -0.0145(8)
    C20 0.0622(10) 0.0353(8) 0.0509(9) 0.0000(7) 0.0188(8) -0.0049(7)
    C21 0.0629(10) 0.0325(7) 0.0479(8) 0.0024(7) 0.0208(7) -0.0017(6)
    C22 0.0539(9) 0.0339(7) 0.0467(8) 0.0035(6) 0.0195(7) -0.0021(6)
    C23 0.0599(10) 0.0353(8) 0.0463(8) 0.0003(7) 0.0165(8) -0.0019(6)
    C24 0.0754(11) 0.0338(8) 0.0520(9) -0.0014(8) 0.0213(8) -0.0002(7)
    C25 0.0696(12) 0.0520(10) 0.0585(10) -0.0008(8) 0.0028(9) 0.0043(8)
    C26 0.0663(11) 0.0400(9) 0.0599(10) -0.0082(8) 0.0096(8) -0.0003(7)
    N1 0.0524(7) 0.0340(6) 0.0469(7) -0.0034(5) 0.0092(6) 0.0050(5)
    N2 0.0602(8) 0.0308(6) 0.0474(7) -0.0044(6) 0.0133(6) 0.0021(5)
    N3 0.0655(9) 0.0425(7) 0.0501(7) -0.0038(6) 0.0123(6) 0.0053(6)
    N4 0.0638(8) 0.0335(6) 0.0472(7) 0.0073(6) 0.0179(6) 0.0023(5)
    N5 0.0726(9) 0.0303(6) 0.0463(7) 0.0102(6) 0.0141(6) 0.0002(5)
    N6 0.0732(9) 0.0437(7) 0.0533(8) 0.0070(7) 0.0156(7) 0.0053(6)
    O1 0.0784(8) 0.0367(6) 0.0438(5) -0.0078(5) 0.0173(5) -0.0032(4)
    O2 0.0840(8) 0.0379(6) 0.0586(7) -0.0085(5) 0.0171(6) 0.0042(5)
    O3 0.0850(8) 0.0314(5) 0.0626(6) -0.0013(5) 0.0219(6) -0.0019(5)
    O4 0.0701(7) 0.0362(5) 0.0437(5) 0.0066(5) 0.0029(5) -0.0044(4)
    O5 0.0877(9) 0.0389(6) 0.0653(8) 0.0103(6) -0.0038(7) -0.0001(5)
    O6 0.0994(9) 0.0308(6) 0.0602(7) 0.0008(6) 0.0149(6) -0.0044(5)
_geom_special_details
;
All e.s.d.'s (except the e.s.d. in the dihedral angle between two l.s. planes)
are estimated using the full covariance matrix. The cell e.s.d.'s are taken
into account individually in the estimation of e.s.d.'s in distances, angles
and torsion angles; correlations between e.s.d.'s in cell parameters are only
used when they are defined by crystal symmetry. An approximate (isotropic)
treatment of cell e.s.d.'s is used for estimating e.s.d.'s involving l.s.
planes.
;
loop_
    _geom_bond_atom_site_label_1
    _geom_bond_atom_site_label_2
    _geom_bond_site_symmetry_2
    _geom_bond_distance
    _geom_bond_publ_flag
    C1 C6 . 1.392(2) ?
    C1 C2 . 1.4005(19) ?
    C1 C7 . 1.450(2) ?
    C2 O1 . 1.3630(17) ?
    C2 C3 . 1.3925(19) ?
    C3 O2 . 1.3669(18) ?
    C3 C4 . 1.371(2) ?
    C4 C5 . 1.382(2) ?
    C4 H4 . 0.961(17) ?
    C5 C6 . 1.374(2) ?
    C5 H5 . 0.951(19) ?
    C6 H6 . 0.949(17) ?
    C7 N1 . 1.2782(18) ?
    C7 H7 . 0.943(16) ?
    C8 O3 . 1.2174(16) ?
    C8 N2 . 1.3582(18) ?
    C8 C9 . 1.5023(19) ?
    C9 C13 . 1.379(2) ?
    C9 C10 . 1.379(2) ?
    C10 C11 . 1.378(2) ?
    C10 H10 . 0.964(17) ?
    C11 N3 . 1.322(2) ?
    C11 H11 . 0.952(17) ?
    C12 N3 . 1.328(2) ?
    C12 C13 . 1.373(2) ?
    C12 H12 . 0.946(18) ?
    C13 H13 . 0.977(18) ?
    C14 C15 . 1.3981(19) ?
    C14 C19 . 1.399(2) ?
    C14 C20 . 1.456(2) ?
    C15 O4 . 1.3644(17) ?
    C15 C16 . 1.396(2) ?
    C16 O5 . 1.3589(18) ?
    C16 C17 . 1.377(2) ?
    C17 C18 . 1.378(2) ?
    C17 H17 . 0.961(18) ?
    C18 C19 . 1.372(3) ?
    C18 H18 . 0.979(19) ?
    C19 H19 . 0.958(19) ?
    C20 N4 . 1.276(2) ?
    C20 H20 . 0.967(17) ?
    C21 O6 . 1.2145(17) ?
    C21 N5 . 1.3571(19) ?
    C21 C22 . 1.498(2) ?
    C22 C26 . 1.378(2) ?
    C22 C23 . 1.381(2) ?
    C23 C24 . 1.379(2) ?
    C23 H23 . 0.979(16) ?
    C24 N6 . 1.334(2) ?
    C24 H24 . 0.950(18) ?
    C25 N6 . 1.331(2) ?
    C25 C26 . 1.373(2) ?
    C25 H25 . 0.99(2) ?
    C26 H26 . 0.977(18) ?
    N1 N2 . 1.3726(15) ?
    N2 H2N . 0.912(17) ?
    N4 N5 . 1.3679(16) ?
    N5 H5N . 0.901(17) ?
    O1 H1O . 0.96(2) ?
    O2 H2O . 0.96(2) ?
    O4 H4O . 0.97(2) ?
    O5 H5O . 0.91(2) ?
loop_
    _geom_angle_atom_site_label_1
    _geom_angle_atom_site_label_2
    _geom_angle_atom_site_label_3
    _geom_angle_site_symmetry_1
    _geom_angle_site_symmetry_3
    _geom_angle
    _geom_angle_publ_flag
    C6 C1 C2 . . 118.56(13) ?
    C6 C1 C7 . . 120.89(14) ?
    C2 C1 C7 . . 120.56(13) ?
    O1 C2 C3 . . 116.93(12) ?
    O1 C2 C1 . . 122.82(12) ?
    C3 C2 C1 . . 120.24(13) ?
    O2 C3 C4 . . 119.77(13) ?
    O2 C3 C2 . . 120.41(13) ?
    C4 C3 C2 . . 119.81(14) ?
    C3 C4 C5 . . 120.50(15) ?
    C3 C4 H4 . . 119.4(10) ?
    C5 C4 H4 . . 120.1(10) ?
    C6 C5 C4 . . 120.10(16) ?
    C6 C5 H5 . . 120.2(11) ?
    C4 C5 H5 . . 119.7(11) ?
    C5 C6 C1 . . 120.77(16) ?
    C5 C6 H6 . . 121.7(10) ?
    C1 C6 H6 . . 117.6(10) ?
    N1 C7 C1 . . 118.68(13) ?
    N1 C7 H7 . . 122.3(9) ?
    C1 C7 H7 . . 119.0(9) ?
    O3 C8 N2 . . 123.06(13) ?
    O3 C8 C9 . . 121.07(13) ?
    N2 C8 C9 . . 115.87(12) ?
    C13 C9 C10 . . 117.05(14) ?
    C13 C9 C8 . . 117.67(13) ?
    C10 C9 C8 . . 125.28(13) ?
    C11 C10 C9 . . 119.21(14) ?
    C11 C10 H10 . . 119.9(10) ?
    C9 C10 H10 . . 120.9(10) ?
    N3 C11 C10 . . 124.20(15) ?
    N3 C11 H11 . . 116.2(10) ?
    C10 C11 H11 . . 119.6(10) ?
    N3 C12 C13 . . 124.13(15) ?
    N3 C12 H12 . . 116.8(11) ?
    C13 C12 H12 . . 119.1(11) ?
    C12 C13 C9 . . 119.38(15) ?
    C12 C13 H13 . . 123.0(10) ?
    C9 C13 H13 . . 117.5(10) ?
    C15 C14 C19 . . 118.58(14) ?
    C15 C14 C20 . . 120.91(13) ?
    C19 C14 C20 . . 120.51(14) ?
    O4 C15 C16 . . 117.12(12) ?
    O4 C15 C14 . . 122.88(13) ?
    C16 C15 C14 . . 119.99(13) ?
    O5 C16 C17 . . 119.26(14) ?
    O5 C16 C15 . . 120.95(13) ?
    C17 C16 C15 . . 119.80(14) ?
    C16 C17 C18 . . 120.71(16) ?
    C16 C17 H17 . . 116.3(10) ?
    C18 C17 H17 . . 123.0(10) ?
    C19 C18 C17 . . 119.92(16) ?
    C19 C18 H18 . . 121.4(11) ?
    C17 C18 H18 . . 118.7(11) ?
    C18 C19 C14 . . 120.99(16) ?
    C18 C19 H19 . . 122.2(11) ?
    C14 C19 H19 . . 116.8(11) ?
    N4 C20 C14 . . 118.63(13) ?
    N4 C20 H20 . . 122.1(10) ?
    C14 C20 H20 . . 119.3(10) ?
    O6 C21 N5 . . 122.91(14) ?
    O6 C21 C22 . . 121.54(14) ?
    N5 C21 C22 . . 115.46(12) ?
    C26 C22 C23 . . 118.00(14) ?
    C26 C22 C21 . . 118.68(13) ?
    C23 C22 C21 . . 123.15(14) ?
    C24 C23 C22 . . 118.79(15) ?
    C24 C23 H23 . . 119.8(9) ?
    C22 C23 H23 . . 121.4(9) ?
    N6 C24 C23 . . 123.50(15) ?
    N6 C24 H24 . . 116.1(10) ?
    C23 C24 H24 . . 120.4(10) ?
    N6 C25 C26 . . 123.41(17) ?
    N6 C25 H25 . . 114.1(11) ?
    C26 C25 H25 . . 122.5(11) ?
    C25 C26 C22 . . 119.33(16) ?
    C25 C26 H26 . . 121.2(10) ?
    C22 C26 H26 . . 119.4(10) ?
    C7 N1 N2 . . 119.80(12) ?
    C8 N2 N1 . . 116.67(12) ?
    C8 N2 H2N . . 125.0(10) ?
    N1 N2 H2N . . 118.2(10) ?
    C11 N3 C12 . . 116.00(13) ?
    C20 N4 N5 . . 120.22(12) ?
    C21 N5 N4 . . 116.50(12) ?
    C21 N5 H5N . . 122.0(11) ?
    N4 N5 H5N . . 121.4(11) ?
    C25 N6 C24 . . 116.96(14) ?
    C2 O1 H1O . . 104.8(12) ?
    C3 O2 H2O . . 109.8(13) ?
    C15 O4 H4O . . 103.7(12) ?
    C16 O5 H5O . . 110.2(15) ?
loop_
    _geom_torsion_atom_site_label_1
    _geom_torsion_atom_site_label_2
    _geom_torsion_atom_site_label_3
    _geom_torsion_atom_site_label_4
    _geom_torsion_site_symmetry_1
    _geom_torsion_site_symmetry_2
    _geom_torsion_site_symmetry_3
    _geom_torsion_site_symmetry_4
    _geom_torsion
    _geom_torsion_publ_flag
    C6 C1 C2 O1 . . . . 179.80(14) ?
    C7 C1 C2 O1 . . . . -0.3(2) ?
    C6 C1 C2 C3 . . . . 0.2(2) ?
    C7 C1 C2 C3 . . . . -179.86(13) ?
    O1 C2 C3 O2 . . . . 0.5(2) ?
    C1 C2 C3 O2 . . . . -179.93(14) ?
    O1 C2 C3 C4 . . . . -178.75(14) ?
    C1 C2 C3 C4 . . . . 0.9(2) ?
    O2 C3 C4 C5 . . . . 179.84(16) ?
    C2 C3 C4 C5 . . . . -0.9(3) ?
    C3 C4 C5 C6 . . . . -0.1(3) ?
    C4 C5 C6 C1 . . . . 1.1(3) ?
    C2 C1 C6 C5 . . . . -1.2(2) ?
    C7 C1 C6 C5 . . . . 178.86(16) ?
    C6 C1 C7 N1 . . . . -177.40(15) ?
    C2 C1 C7 N1 . . . . 2.7(2) ?
    O3 C8 C9 C13 . . . . -2.3(2) ?
    N2 C8 C9 C13 . . . . 177.47(14) ?
    O3 C8 C9 C10 . . . . 176.64(16) ?
    N2 C8 C9 C10 . . . . -3.5(2) ?
    C13 C9 C10 C11 . . . . 1.4(2) ?
    C8 C9 C10 C11 . . . . -177.64(16) ?
    C9 C10 C11 N3 . . . . 0.1(3) ?
    N3 C12 C13 C9 . . . . 0.4(3) ?
    C10 C9 C13 C12 . . . . -1.6(2) ?
    C8 C9 C13 C12 . . . . 177.49(16) ?
    C19 C14 C15 O4 . . . . -179.38(14) ?
    C20 C14 C15 O4 . . . . 1.2(2) ?
    C19 C14 C15 C16 . . . . 1.3(2) ?
    C20 C14 C15 C16 . . . . -178.15(14) ?
    O4 C15 C16 O5 . . . . 0.0(2) ?
    C14 C15 C16 O5 . . . . 179.39(14) ?
    O4 C15 C16 C17 . . . . 179.97(14) ?
    C14 C15 C16 C17 . . . . -0.7(2) ?
    O5 C16 C17 C18 . . . . 179.45(16) ?
    C15 C16 C17 C18 . . . . -0.5(2) ?
    C16 C17 C18 C19 . . . . 1.0(3) ?
    C17 C18 C19 C14 . . . . -0.3(3) ?
    C15 C14 C19 C18 . . . . -0.8(2) ?
    C20 C14 C19 C18 . . . . 178.64(16) ?
    C15 C14 C20 N4 . . . . 2.2(2) ?
    C19 C14 C20 N4 . . . . -177.30(15) ?
    O6 C21 C22 C26 . . . . 20.5(2) ?
    N5 C21 C22 C26 . . . . -162.84(14) ?
    O6 C21 C22 C23 . . . . -154.54(15) ?
    N5 C21 C22 C23 . . . . 22.1(2) ?
    C26 C22 C23 C24 . . . . 1.0(2) ?
    C21 C22 C23 C24 . . . . 176.10(14) ?
    C22 C23 C24 N6 . . . . -0.3(2) ?
    N6 C25 C26 C22 . . . . 0.3(3) ?
    C23 C22 C26 C25 . . . . -1.0(2) ?
    C21 C22 C26 C25 . . . . -176.33(15) ?
    C1 C7 N1 N2 . . . . -179.80(13) ?
    O3 C8 N2 N1 . . . . 0.7(2) ?
    C9 C8 N2 N1 . . . . -179.09(12) ?
    C7 N1 N2 C8 . . . . 177.63(14) ?
    C10 C11 N3 C12 . . . . -1.3(3) ?
    C13 C12 N3 C11 . . . . 1.0(3) ?
    C14 C20 N4 N5 . . . . -177.10(13) ?
    O6 C21 N5 N4 . . . . 9.1(2) ?
    C22 C21 N5 N4 . . . . -167.49(12) ?
    C20 N4 N5 C21 . . . . 174.77(14) ?
    C26 C25 N6 C24 . . . . 0.5(3) ?
    C23 C24 N6 C25 . . . . -0.5(2) ?
loop_
    _geom_hbond_atom_site_label_D
    _geom_hbond_atom_site_label_H
    _geom_hbond_atom_site_label_A
    _geom_hbond_site_symmetry_A
    _geom_hbond_distance_DH
    _geom_hbond_distance_HA
    _geom_hbond_distance_DA
    _geom_hbond_angle_DHA
    _geom_hbond_publ_flag
    O1 H1O N1 . 0.96(2) 1.65(2) 2.5281(15) 149.7(18) yes
    N2 H2N N6 2_545 0.913(18) 2.051(17) 2.9407(17) 164.7(15) yes
    O2 H2O O1 . 0.96(2) 2.20(2) 2.7022(14) 111.3(15) yes
    O2 H2O O4 . 0.96(2) 1.97(2) 2.8605(15) 153.3(18) yes
    O4 H4O N4 . 0.97(2) 1.65(2) 2.5441(15) 151.2(19) yes
    N5 H5N N3 2_556 0.900(18) 2.129(17) 2.9914(18) 160.2(14) yes
    O5 H5O O1 . 0.91(2) 1.96(2) 2.8138(16) 154(2) yes
    O5 H5O O4 . 0.91(2) 2.25(2) 2.7171(16) 111.6(18) yes
    C10 H10 N6 2_545 0.964(17) 2.429(17) 3.369(2) 164.8(15) yes
    C11 H11 O6 3_566 0.953(18) 2.317(18) 3.2485(18) 165.4(13) yes
    C20 H20 O2 4_576 0.967(18) 2.533(17) 3.4652(18) 162.0(13) yes
    C24 H24 O3 4_575 0.949(18) 2.395(18) 3.3373(18) 172.1(14) yes
data_global
_journal_date_recd_electronic     2010-11-02
_journal_date_accepted     2010-11-22
_journal_name_full     'Acta Crystallographica, Section E'
_journal_year     2010
_journal_volume     66
_journal_issue     12
_journal_page_first     o3369
_journal_page_last     o3370
_journal_paper_category     QO
_journal_coeditor_code     SU2224
_publ_contact_author
;
      Necmi DEGE
      Ondokuz May\?is University
      Arts and Sciences Faculty
      Department of Physics
      55139-Samsun
      Turkey
;
_publ_contact_author_email     elifteceromu@gmail.com
_publ_contact_author_fax     903624576081
_publ_contact_author_phone     905056725000
_publ_section_title
;
<i>N</i>'-(2,3-Dihydroxybenzylidene)isonicotinohydrazide
;
loop_
    _publ_author_name
    _publ_author_address
    'Tecer, Elif'
;
     Department of Physics
     Arts and Sciences Faculty
     Ondokuz May\?is University
     55139 Samsun
     Turkey
;
    'Dege, Necmi'
;
     Department of Physics
     Arts and Sciences Faculty
     Ondokuz May\?is University
     55139 Samsun
     Turkey
;
    'Z\"ulfikaro\(glu, Ay\,sin'
;
     Department of Chemistry
     Arts and Sciences Faculty
     Ondokuz May\?is University
     55139 Samsun
     Turkey
;
    '\,Seny\"uz, Nuray'
;
     Department of Chemistry
     Arts and Sciences Faculty
     Ondokuz May\?is University
     55139 Samsun
     Turkey
;
    'Bat\?i, H\"umeyra'
;
     Department of Chemistry
     Arts and Sciences Faculty
     Ondokuz May\?is University
     55139 Samsun
     Turkey
;
