# Supplementary material for: N′-(2,3-Dihy­droxy­benzyl­idene)isonicotinohydrazide
Source: Acta Crystallogr Sect E Struct Rep Online. 2010 Nov 30;66(Pt 12):o3369–70. doi: 10.1107/S1600536810048701 (PMC3011376; doi:10.1107/S1600536810048701)
Supplement: Supplementary file 2 [file e-66-o3369-Isup2.hkl]

#
# h,k,l, Fc-squared, Fo-squared, sigma(Fo-squared) and status flag
#
data_I
_shelx_title ' necmi29 in P 21/c'
_shelx_refln_list_code          4
_shelx_F_calc_maximum      278.73
_exptl_crystal_F_000      1072.00
_reflns_d_resolution_high  0.7888
 
loop_
 _symmetry_equiv_pos_as_xyz
 'x, y, z'
 '-x, y+1/2, -z+1/2'
 '-x, -y, -z'
 'x, -y-1/2, z-1/2'
 
_cell_length_a     7.7781
_cell_length_b    30.0719
_cell_length_c    10.5116
_cell_angle_alpha  90.000
_cell_angle_beta  101.551
_cell_angle_gamma  90.000
 
_shelx_F_squared_multiplier     1.000
 
loop_
 _refln_index_h
 _refln_index_k
 _refln_index_l
 _refln_F_squared_calc
 _refln_F_squared_meas
 _refln_F_squared_sigma
 _refln_observed_status
   1   0   0      931.19      947.10     32.34 o
   2   0   0    19766.61    20837.57    160.94 o
   3   0   0     1980.21     1886.81     26.27 o
   4   0   0        1.46        1.23      8.28 o
   5   0   0      566.44      599.44     14.09 o
   6   0   0      271.54      280.24      8.32 o
   7   0   0      111.97      107.26      8.08 o
   8   0   0        2.26       11.22      8.04 o
   9   0   0        2.74        7.75      8.03 o
   1   1   0     5651.59     5895.10     40.31 o
   2   1   0     6660.88     6657.55     35.68 o
   3   1   0      608.38      577.81      7.59 o
   4   1   0      422.26      415.67      6.32 o
   5   1   0      288.14      281.66      5.28 o
   6   1   0        2.99        4.60      5.05 o
   7   1   0       36.48       44.27      5.00 o
   8   1   0        9.53        8.92      5.20 o
   9   1   0       13.79       19.42      5.55 o
   0   2   0        1.98        5.49     10.21 o
   1   2   0       35.56       58.05      8.04 o
   2   2   0     3575.28     3785.37     21.23 o
   3   2   0      188.27      188.47      6.61 o
   4   2   0      321.91      324.96      5.84 o
   5   2   0      203.65      208.21      5.39 o
   6   2   0        0.33        8.14      4.45 o
   7   2   0        8.56        8.00      4.92 o
   8   2   0        0.02        3.15      5.21 o
   9   2   0        0.63        6.68      5.76 o
   1   3   0     2046.78     2028.28     15.84 o
   2   3   0    19767.84    20105.84     41.59 o
   3   3   0      155.46      144.08      6.35 o
   4   3   0      579.05      558.54      6.76 o
   5   3   0       16.16       19.74      4.96 o
   6   3   0       40.46       50.37      4.97 o
   7   3   0       19.10       18.78      4.71 o
   8   3   0        0.65        9.26      4.99 o
   9   3   0       27.25       24.99      5.47 o
   0   4   0      670.07      704.25     18.02 o
   1   4   0      208.91      187.50      8.01 o
   2   4   0    19569.63    20251.42    158.26 o
   3   4   0      505.92      476.23      7.07 o
   4   4   0      365.47      384.46      6.78 o
   5   4   0        0.14        4.82      5.59 o
   6   4   0        2.86        5.55      4.90 o
   7   4   0        1.14        3.03      5.35 o
   8   4   0        0.09        4.47      5.51 o
   9   4   0        1.08        2.66      5.00 o
   1   5   0     2634.10     2691.17     16.97 o
   2   5   0     1608.70     1685.41     13.61 o
   3   5   0        0.02        1.89      6.90 o
   4   5   0       26.92       49.15      5.88 o
   5   5   0       75.81       86.99      5.45 o
   6   5   0       16.05       23.39      5.37 o
   7   5   0        1.89       10.56      5.48 o
   8   5   0        6.60        4.61      5.86 o
   9   5   0       10.64        8.97      6.16 o
   0   6   0        7.69        9.38     10.50 o
   1   6   0      398.24      391.38      8.86 o
   2   6   0     6227.74     6297.79     29.89 o
   3   6   0      183.97      176.04      7.67 o
   4   6   0     1079.75     1037.68      8.47 o
   5   6   0      208.18      211.22      5.69 o
   6   6   0        2.66        6.76      5.79 o
   7   6   0       51.15       55.08      5.27 o
   8   6   0       25.27       34.16      5.31 o
   9   6   0       22.30       22.82      6.27 o
   1   7   0     4478.13     4213.35     36.84 o
   2   7   0     1135.07     1141.01      9.93 o
   3   7   0       73.06       79.64      5.60 o
   4   7   0      275.25      273.75      6.78 o
   5   7   0      459.43      446.40      6.30 o
   6   7   0      258.45      257.89      5.90 o
   7   7   0       13.65       20.24      5.96 o
   8   7   0       91.51       83.73      5.72 o
   9   7   0        2.31        6.98      5.73 o
   0   8   0     9226.01     9266.76     42.26 o
   1   8   0      660.39      668.60      9.80 o
   2   8   0     1949.46     1781.92     11.32 o
   3   8   0      486.12      467.50      7.31 o
   4   8   0     1293.03     1379.86     10.20 o
   5   8   0       36.04       40.89      5.54 o
   6   8   0        0.87        3.93      5.54 o
   7   8   0        0.03        3.40      5.16 o
   8   8   0       49.42       50.44      6.09 o
   9   8   0        0.69        1.91      6.12 o
   1   9   0      225.36      192.92      7.74 o
   2   9   0       86.75      104.46      6.30 o
   3   9   0      819.61      774.40      8.64 o
   4   9   0       40.73       52.38      5.39 o
   5   9   0       74.36       79.19      5.34 o
   6   9   0      423.85      448.59      6.36 o
   7   9   0        0.38        5.24      5.53 o
   8   9   0        2.61        4.70      5.67 o
   9   9   0        1.71        6.53      5.72 o
   0  10   0       67.73       74.75      9.93 o
   1  10   0        8.26        8.42      6.36 o
   2  10   0       48.34       57.20      5.52 o
   3  10   0       80.60       68.66      6.10 o
   4  10   0      445.57      445.75      7.02 o
   5  10   0        1.51        6.81      5.46 o
   6  10   0       12.20       13.87      5.45 o
   7  10   0      233.10      235.65      6.05 o
   8  10   0       74.26       76.19      6.20 o
   9  10   0        0.13        8.61      6.04 o
   1  11   0     3726.47     3660.78     18.19 o
   2  11   0       20.68       21.04      6.02 o
   3  11   0      567.15      579.26      7.60 o
   4  11   0      752.13      742.60     10.33 o
   5  11   0        0.13        7.01      6.01 o
   6  11   0       18.29       19.36      4.97 o
   7  11   0       27.68       35.18      5.64 o
   8  11   0        6.71        4.07      5.77 o
   9  11   0        4.55        3.82      6.18 o
   0  12   0      416.15      448.74     10.95 o
   1  12   0     3959.45     4155.95     15.72 o
   2  12   0     2662.40     2663.19     23.96 o
   3  12   0      670.20      653.60      8.48 o
   4  12   0      448.92      444.12      7.55 o
   5  12   0        5.33       15.40      5.41 o
   6  12   0       18.88       18.05      4.98 o
   7  12   0       45.47       45.74      6.27 o
   8  12   0        7.68        9.81      6.11 o
   9  12   0        1.59        9.29      5.71 o
   1  13   0      376.84      392.59      6.73 o
   2  13   0      128.72      145.11      5.76 o
   3  13   0       84.07       83.19      5.92 o
   4  13   0        0.04        3.19      5.76 o
   5  13   0       54.45       55.99      5.78 o
   6  13   0        2.54       -0.11      5.72 o
   7  13   0        2.15       10.87      6.42 o
   8  13   0       14.27       15.46      6.60 o
   9  13   0       14.88        7.31      7.37 o
   0  14   0       68.83       73.06      8.61 o
   1  14   0      143.79      144.53      6.43 o
   2  14   0       10.82        7.24      5.06 o
   3  14   0      470.01      498.38      7.77 o
   4  14   0      375.15      361.78      7.49 o
   5  14   0       19.47       22.26      6.19 o
   6  14   0       65.59       71.73      6.57 o
   7  14   0        0.03        2.60      5.21 o
   8  14   0       13.42       20.88      5.93 o
   1  15   0      388.44      438.88      6.94 o
   2  15   0     1612.08     1679.07     12.53 o
   3  15   0     2367.35     2503.02     22.20 o
   4  15   0       77.85       85.83      6.75 o
   5  15   0       23.44       21.71      6.42 o
   6  15   0        0.77        6.21      6.63 o
   7  15   0       30.48       35.90      5.39 o
   8  15   0        1.03        9.97      6.91 o
   0  16   0      622.14      616.02     10.78 o
   1  16   0     1335.63     1388.63     12.19 o
   2  16   0      126.28      130.08      5.55 o
   3  16   0      720.94      764.48      8.77 o
   4  16   0       42.95       45.15      6.53 o
   5  16   0        1.51        6.15      6.18 o
   6  16   0        2.34        5.26      6.57 o
   7  16   0        5.19        1.13      6.10 o
   8  16   0       25.25       25.45      7.37 o
   1  17   0      911.68      955.76     10.00 o
   2  17   0      147.63      160.13      6.08 o
   3  17   0        0.00        8.61      6.22 o
   4  17   0       50.09       55.89      6.77 o
   5  17   0       53.85       65.22      6.04 o
   6  17   0      275.63      296.32      7.66 o
   7  17   0       13.85       15.01      7.21 o
   8  17   0       16.42       17.65      6.29 o
   0  18   0       16.25       14.51      8.04 o
   1  18   0        1.08        6.13      5.39 o
   2  18   0        4.94        7.44      5.24 o
   3  18   0        9.31       11.65      5.28 o
   4  18   0        2.00        1.68      6.19 o
   5  18   0      163.19      164.37      7.12 o
   6  18   0       52.12       57.18      6.56 o
   7  18   0      125.28      130.35      7.67 o
   8  18   0        1.33        6.24      6.22 o
   1  19   0       91.94       83.46      5.97 o
   2  19   0       18.82       22.76      5.34 o
   3  19   0        5.98        8.21      5.77 o
   4  19   0      165.42      160.91      6.97 o
   5  19   0      666.57      700.55     11.50 o
   6  19   0       29.09       35.19      6.50 o
   7  19   0      107.70      110.61      7.31 o
   8  19   0       12.33       17.27      6.92 o
   0  20   0       77.22       89.41      8.41 o
   1  20   0      367.03      356.94      6.61 o
   2  20   0       87.84       83.04      6.29 o
   3  20   0      977.86      951.00     10.97 o
   4  20   0       71.00       71.38      6.62 o
   5  20   0       73.03       74.54      7.08 o
   6  20   0      120.93      124.75      7.01 o
   7  20   0      113.35      114.11      7.07 o
   8  20   0        6.79        3.99      7.51 o
   1  21   0      127.44      125.73      6.20 o
   2  21   0      306.58      310.43      6.60 o
   3  21   0      442.27      468.51      7.44 o
   4  21   0      278.06      280.99      8.47 o
   5  21   0      643.15      666.64      9.78 o
   6  21   0       13.80       12.56      7.18 o
   7  21   0        2.15        3.44      6.91 o
   8  21   0       22.47       25.05      8.42 o
   0  22   0        8.70        8.97      8.03 o
   1  22   0        0.08        0.73      5.56 o
   2  22   0      740.76      726.48      8.74 o
   3  22   0      203.79      194.94      6.36 o
   4  22   0      175.92      165.42      8.16 o
   5  22   0      428.01      417.07      9.18 o
   6  22   0       76.36       68.82      7.87 o
   7  22   0       69.12       62.82      7.70 o
   1  23   0      375.50      389.33      7.61 o
   2  23   0      146.02      129.38      6.79 o
   3  23   0     1645.33     1687.26     18.89 o
   4  23   0      606.08      626.93      9.00 o
   5  23   0      123.95      118.74      7.86 o
   6  23   0       17.51       21.90      8.32 o
   7  23   0       27.91       19.25      9.00 o
   0  24   0      382.81      387.03      9.54 o
   1  24   0       81.36       86.63      6.36 o
   2  24   0     1022.27      965.82      8.82 o
   3  24   0      291.36      282.58      6.33 o
   4  24   0       25.94       23.81      7.11 o
   5  24   0       81.83       81.20     12.39 o
   6  24   0        2.32        2.26     14.68 o
   7  24   0       13.03       14.31      9.14 o
   1  25   0       39.80       48.09      6.87 o
   2  25   0      280.94      291.85      6.41 o
   3  25   0       66.18       75.29      6.45 o
   4  25   0      118.94      108.91      7.57 o
   5  25   0       60.94       73.51      7.67 o
   6  25   0       44.75       42.77      7.88 o
   7  25   0        4.00        7.92      8.36 o
   0  26   0       36.89       44.63     10.11 o
   1  26   0       23.87       27.30      6.07 o
   2  26   0      352.33      364.31      7.19 o
   3  26   0       31.59       38.66      6.29 o
   4  26   0      310.18      299.74      8.34 o
   5  26   0        9.50       23.66      8.37 o
   6  26   0        9.29        6.93      8.83 o
   7  26   0        0.19        1.03      8.31 o
   1  27   0      229.06      244.50      6.67 o
   2  27   0       46.15       50.66      5.64 o
   3  27   0       96.41       81.63      7.31 o
   4  27   0       50.78       45.11      7.66 o
   5  27   0       16.17       21.73      7.43 o
   6  27   0        1.75       23.25      8.85 o
   0  28   0       51.13       54.73      8.24 o
   1  28   0       53.94       60.51      6.25 o
   2  28   0       50.54       48.82      5.70 o
   3  28   0       89.61       95.65      6.75 o
   4  28   0        3.80        5.37      7.53 o
   5  28   0       11.20        5.42      8.94 o
   6  28   0        7.11       10.27      9.07 o
   1  29   0      193.51      196.00      6.61 o
   2  29   0      156.57      154.28      6.51 o
   3  29   0      107.81      104.47      7.60 o
   4  29   0       74.76       83.82      9.81 o
   5  29   0       63.53       51.83      8.14 o
   6  29   0       50.21       43.80     11.05 o
   0  30   0        2.86        6.07      8.29 o
   1  30   0       22.17       27.41      5.99 o
   2  30   0       21.25       23.93      6.70 o
   3  30   0        1.62        9.24      8.32 o
   4  30   0       40.49       34.56      8.27 o
   5  30   0       11.62       18.67      9.14 o
   1  31   0        3.86        7.88      5.60 o
   2  31   0       46.55       58.71      7.65 o
   3  31   0       32.96       44.52      7.86 o
   4  31   0       58.07       50.68      7.46 o
   5  31   0       16.48       12.99     10.63 o
   0  32   0      360.36      378.66     10.51 o
   1  32   0       51.88       48.09      6.21 o
   2  32   0        3.28        6.17      7.17 o
   3  32   0      125.43      143.45      9.88 o
   4  32   0       49.06       40.02      9.99 o
   5  32   0       39.88       36.05      9.29 o
   1  33   0       22.86       23.73      6.62 o
   2  33   0        3.10        6.71      6.95 o
   3  33   0       48.18       45.41      7.76 o
   4  33   0       15.37       31.00     10.67 o
   0  34   0        1.72        6.64      9.16 o
   1  34   0        5.20        5.94      7.20 o
   2  34   0       88.66       92.71     10.17 o
   3  34   0       10.93       10.75      8.61 o
   4  34   0        0.14       14.38      9.65 o
   1  35   0        8.74       10.40      7.58 o
   2  35   0        0.12        2.10      9.60 o
   3  35   0       49.82       53.81      9.29 o
   0  36   0       28.18       29.22     10.12 o
   1  36   0       56.80       80.91      8.74 o
   2  36   0       32.72       41.27      9.72 o
   3  36   0        0.12       13.26      9.45 o
   1  37   0       16.18       27.80      8.85 o
   2  37   0       12.27       19.50      9.38 o
  -9   1   1        1.76       10.82      5.34 o
  -8   1   1        0.03        2.65      5.49 o
  -7   1   1        1.27        3.05      5.12 o
  -6   1   1       33.11       36.03      5.06 o
  -5   1   1      195.89      198.06      5.66 o
  -4   1   1       54.59       48.23      5.67 o
  -3   1   1      349.19      346.86      5.83 o
  -2   1   1      548.16      597.42      9.05 o
  -1   1   1     2785.26     2729.74     17.83 o
   0   1   1     8298.16     8775.01    133.03 o
   1   1   1      169.27      156.06      7.41 o
   2   1   1    77689.79    76303.81   2500.89 o
   3   1   1       31.12       34.76      5.29 o
   4   1   1      677.20      623.00      7.47 o
   5   1   1      143.85      136.67      5.26 o
   6   1   1       75.67       76.98      4.97 o
   7   1   1        3.75        3.83      4.64 o
   8   1   1        0.77       -1.50      5.99 o
   9   1   1        7.77       12.95      5.94 o
  -9   2   1        0.41        3.87      6.23 o
  -8   2   1       34.95       34.14      4.97 o
  -7   2   1       21.75       19.13      4.72 o
  -6   2   1      149.39      147.95      6.14 o
  -5   2   1       48.69       53.20      5.74 o
  -4   2   1        3.85        7.49      5.38 o
  -3   2   1     1518.09     1437.05      9.72 o
  -2   2   1    17743.57    17829.12     77.50 o
  -1   2   1      429.27      427.06      9.62 o
   0   2   1       31.62       31.51      7.93 o
   1   2   1      184.00      172.56      8.53 o
   2   2   1    13255.02    13118.39     60.25 o
   3   2   1      721.25      678.46      8.78 o
   4   2   1     1710.69     1703.27     16.59 o
   5   2   1      179.53      172.70      5.02 o
   6   2   1      250.98      244.42      5.14 o
   7   2   1       21.88       30.28      4.99 o
   8   2   1       25.58       40.98      5.59 o
   9   2   1       57.69       48.92      5.66 o
  -9   3   1        2.55        5.27      5.32 o
  -8   3   1       93.75       88.25      5.45 o
  -7   3   1        1.49        2.68      5.21 o
  -6   3   1       16.45       22.48      4.93 o
  -5   3   1       73.62       78.92      6.33 o
  -4   3   1      500.64      485.92      6.87 o
  -3   3   1      289.92      297.43      6.23 o
  -2   3   1     3087.72     3211.82     17.48 o
  -1   3   1     1892.43     1886.30     15.07 o
   0   3   1     1670.87     1616.72     17.52 o
   1   3   1        1.34        0.17      8.43 o
   2   3   1     9633.91     9655.27     29.91 o
   3   3   1       26.12       28.00      5.69 o
   4   3   1     1592.40     1599.51     14.49 o
   5   3   1      243.76      249.48      5.65 o
   6   3   1       23.36       27.80      4.57 o
   7   3   1        1.60        6.72      4.90 o
   8   3   1        1.67        0.13      4.93 o
   9   3   1       15.80       13.12      5.91 o
  -9   4   1        3.30       -0.48      5.28 o
  -8   4   1       32.01       29.77      4.99 o
  -7   4   1        1.19        2.24      5.40 o
  -6   4   1       55.42       59.59      5.88 o
  -5   4   1        2.04        3.59      4.88 o
  -4   4   1        7.67        7.51      5.31 o
  -3   4   1      172.01      145.39      6.17 o
  -2   4   1    11823.40    11800.58     28.73 o
  -1   4   1       90.56      101.04      8.20 o
   0   4   1    47799.31    47768.83   1614.12 o
   1   4   1      332.07      341.58     10.63 o
   2   4   1       62.24       57.88      7.52 o
   3   4   1       62.96       85.21      5.76 o
   4   4   1     2533.78     2450.92     22.33 o
   5   4   1      419.30      432.58      8.72 o
   6   4   1       35.98       31.85      4.83 o
   7   4   1       13.40       15.44      4.99 o
   8   4   1        2.65        5.13      4.93 o
   9   4   1       17.10       21.12      6.58 o
  -9   5   1        0.12        5.30      6.00 o
  -8   5   1       16.57       15.34      5.51 o
  -7   5   1        1.02       10.25      5.45 o
  -6   5   1       32.72       31.99      5.17 o
  -5   5   1       22.81       27.50      4.86 o
  -4   5   1        1.08        8.75      4.62 o
  -3   5   1      561.98      537.50      7.09 o
  -2   5   1      801.58      758.90      9.69 o
  -1   5   1     1655.14     1651.87     13.90 o
   0   5   1      113.58      118.27      9.20 o
   1   5   1      937.82      904.90     13.87 o
   2   5   1      575.15      539.26      8.84 o
   3   5   1       11.54       20.50      6.34 o
   4   5   1     4564.21     4579.29     49.98 o
   5   5   1       79.74       74.71      5.72 o
   6   5   1      112.00       99.34      5.09 o
   7   5   1        8.54        7.14      4.73 o
   8   5   1       55.73       57.90      5.46 o
   9   5   1        9.09        8.97      6.17 o
  -9   6   1       12.60       15.80      5.88 o
  -8   6   1        0.34        5.22      5.25 o
  -7   6   1      205.00      204.24      6.08 o
  -6   6   1      597.83      597.38      7.24 o
  -5   6   1      453.16      466.03      6.69 o
  -4   6   1     1850.35     1674.20     10.30 o
  -3   6   1        0.47        7.56      4.94 o
  -2   6   1      613.75      587.81     10.03 o
  -1   6   1      628.52      542.64      9.40 o
   0   6   1      132.95      123.86      7.98 o
   1   6   1      219.67      200.68      8.57 o
   2   6   1      274.70      271.08      7.48 o
   3   6   1      988.62      991.01      8.59 o
   4   6   1      466.95      442.00      7.78 o
   5   6   1      495.87      524.46      6.73 o
   6   6   1       33.98       40.75      4.74 o
   7   6   1      186.39      199.20      6.00 o
   8   6   1        8.92       11.38      6.00 o
   9   6   1        0.08        5.29      5.45 o
  -9   7   1       58.60       45.03      5.78 o
  -8   7   1        4.12        5.99      6.21 o
  -7   7   1      174.33      179.30      6.06 o
  -6   7   1      166.21      158.27      5.71 o
  -5   7   1      155.92      151.99      5.72 o
  -4   7   1       30.75       28.23      4.74 o
  -3   7   1     2422.81     2403.57     13.14 o
  -2   7   1     1089.14      963.63      9.36 o
  -1   7   1      298.62      281.22      9.76 o
   0   7   1     6201.48     5857.64     62.42 o
   1   7   1      160.58      147.07      8.55 o
   2   7   1     1622.26     1628.54     11.14 o
   3   7   1       60.53       57.35      5.91 o
   4   7   1       13.96       12.96      5.51 o
   5   7   1       40.22       38.90      6.63 o
   6   7   1        3.12        2.57      5.01 o
   7   7   1       65.77       73.65      5.15 o
   8   7   1        4.74       15.02      4.95 o
   9   7   1       22.29       21.19      6.28 o
  -9   8   1       24.90       19.83      7.01 o
  -8   8   1       13.56        9.48      5.56 o
  -7   8   1        6.06        3.77      5.33 o
  -6   8   1       12.83       13.19      5.12 o
  -5   8   1       77.49       69.88      5.54 o
  -4   8   1      114.61      106.68      5.26 o
  -3   8   1      317.44      303.21      6.34 o
  -2   8   1      586.35      555.45      8.35 o
  -1   8   1      266.99      292.71      8.32 o
   0   8   1       92.22       85.10      8.25 o
   1   8   1       30.43       18.40      8.94 o
   2   8   1      178.20      165.51      6.87 o
   3   8   1     1860.76     1840.79     12.24 o
   4   8   1      498.52      515.64      7.85 o
   5   8   1      251.46      243.90      6.23 o
   6   8   1       50.71       57.04      4.96 o
   7   8   1       10.68       20.13      5.28 o
   8   8   1       18.52       16.76      5.45 o
   9   8   1        0.13       -2.04      6.25 o
  -9   9   1        3.97        4.17      6.17 o
  -8   9   1       35.07       35.69      6.12 o
  -7   9   1       12.64       26.50      5.63 o
  -6   9   1      260.88      252.94      6.16 o
  -5   9   1        0.98        2.74      5.15 o
  -4   9   1       64.45       68.63      5.20 o
  -3   9   1      210.48      215.90      5.77 o
  -2   9   1     2674.12     2540.34     17.97 o
  -1   9   1       11.01        4.67      6.81 o
   0   9   1     1162.41     1035.18     10.68 o
   1   9   1      861.30      916.72     12.24 o
   2   9   1      388.32      392.88      7.34 o
   3   9   1      204.07      214.25      6.63 o
   4   9   1      718.79      764.65      8.34 o
   5   9   1       20.25       22.06      6.45 o
   6   9   1      199.34      218.80      6.46 o
   7   9   1       14.43       18.05      5.13 o
   8   9   1       14.79       21.56      5.27 o
   9   9   1        7.43       14.60      5.71 o
  -9  10   1        2.58        8.43      6.99 o
  -8  10   1       18.47       25.17      6.03 o
  -7  10   1        0.12        0.04      5.92 o
  -6  10   1      204.04      208.36      5.87 o
  -5  10   1      638.62      664.06      7.53 o
  -4  10   1      946.78      999.87      7.85 o
  -3  10   1     1300.90     1225.47      9.98 o
  -2  10   1       74.88       68.93      5.83 o
  -1  10   1     6014.32     5899.69     80.86 o
   0  10   1      249.44      256.34      6.88 o
   1  10   1     8460.59     8438.28     75.34 o
   2  10   1       37.82       48.50      6.01 o
   3  10   1      919.37      960.03      9.55 o
   4  10   1      500.60      503.42      7.84 o
   5  10   1      108.65      123.88      5.93 o
   6  10   1        2.12        5.84      5.43 o
   7  10   1       24.09       24.17      5.74 o
   8  10   1       16.27       17.56      5.41 o
   9  10   1        1.15        4.59      6.03 o
  -9  11   1        0.10        5.47      5.96 o
  -8  11   1       42.29       38.87      5.79 o
  -7  11   1        0.71        0.62      6.09 o
  -6  11   1      142.83      153.80      6.06 o
  -5  11   1      593.28      594.63      7.11 o
  -4  11   1      154.05      160.32      6.22 o
  -3  11   1       77.55       67.70      5.55 o
  -2  11   1     1019.57      996.48     12.74 o
  -1  11   1        0.03        0.78      5.87 o
   0  11   1     4195.80     4262.15     31.79 o
   1  11   1       14.66        8.16      7.05 o
   2  11   1        0.45        2.98      7.58 o
   3  11   1      908.27     1023.63      9.03 o
   4  11   1      290.83      286.12      6.43 o
   5  11   1       36.79       40.39      6.22 o
   6  11   1       73.98       74.92      6.06 o
   7  11   1        0.55        4.06      6.23 o
   8  11   1       10.69       11.69      6.27 o
   9  11   1        0.00        6.45      6.79 o
  -9  12   1       39.11       36.41      7.39 o
  -8  12   1       21.60       26.12      6.77 o
  -7  12   1       70.48       69.30      5.32 o
  -6  12   1       42.69       51.88      5.69 o
  -5  12   1       44.04       46.80      5.52 o
  -4  12   1      217.26      212.23      5.54 o
  -3  12   1      667.10      646.70      7.94 o
  -2  12   1        5.87        9.33      4.89 o
  -1  12   1     2347.16     2443.84     19.04 o
   0  12   1     2527.89     2517.24     19.95 o
   1  12   1      123.73      148.57      7.44 o
   2  12   1      150.79      140.39      6.90 o
   3  12   1      372.62      388.46      7.75 o
   4  12   1       94.13       95.23      5.23 o
   5  12   1        0.11       -1.07      6.03 o
   6  12   1      176.90      171.15      6.53 o
   7  12   1       67.25       74.17      6.02 o
   8  12   1        1.11       -0.45      4.95 o
  -9  13   1        9.87       10.85      6.20 o
  -8  13   1        6.06        3.39      5.91 o
  -7  13   1        1.07        1.46      5.54 o
  -6  13   1       33.13       36.76      5.83 o
  -5  13   1        2.47        3.23      5.55 o
  -4  13   1      246.99      240.17      6.09 o
  -3  13   1      801.84      801.79      7.68 o
  -2  13   1      233.21      218.03      6.33 o
  -1  13   1     1286.64     1349.72     15.00 o
   0  13   1      147.74      153.52      6.03 o
   1  13   1       19.62       26.35      5.33 o
   2  13   1     2857.94     2864.30     26.24 o
   3  13   1      232.05      238.66      7.41 o
   4  13   1        5.65        6.22      5.86 o
   5  13   1       24.03       27.14      6.11 o
   6  13   1       23.89       25.54      6.42 o
   7  13   1        7.21        8.83      5.50 o
   8  13   1       18.11       13.19      5.74 o
  -9  14   1       24.18       26.58      7.10 o
  -8  14   1       29.87       32.84      6.52 o
  -7  14   1      100.37      106.35      6.76 o
  -6  14   1        0.18        0.89      5.94 o
  -5  14   1        0.47        8.06      5.33 o
  -4  14   1       75.58       90.94      5.41 o
  -3  14   1     1282.18     1310.16      9.19 o
  -2  14   1      108.57      111.50      5.81 o
  -1  14   1       14.39        9.28      4.95 o
   0  14   1       12.06       17.82      5.54 o
   1  14   1      173.55      162.02      6.14 o
   2  14   1      225.03      245.83      7.38 o
   3  14   1        0.65        3.85      5.69 o
   4  14   1       19.17       22.47      6.24 o
   5  14   1      377.46      389.69      6.55 o
   6  14   1      151.49      164.20      7.05 o
   7  14   1       26.99       27.78      6.58 o
   8  14   1        3.81       10.76      6.14 o
  -9  15   1        1.28        0.00     24.92 o
  -8  15   1        2.28        9.72      6.56 o
  -7  15   1        1.08        5.89      6.26 o
  -6  15   1       68.61       74.50      6.79 o
  -5  15   1        2.51        8.39      5.71 o
  -4  15   1        8.48        8.90      6.10 o
  -3  15   1      134.05      127.15      5.55 o
  -2  15   1       20.38       20.31      5.78 o
  -1  15   1     1695.28     1746.08     18.82 o
   0  15   1        0.28        6.74      5.62 o
   1  15   1      379.33      408.78      6.72 o
   2  15   1      305.76      298.05      8.01 o
   3  15   1        0.79        1.54      6.73 o
   4  15   1       30.61       32.04      6.76 o
   5  15   1      306.57      307.98      7.16 o
   6  15   1       22.67       30.42      6.86 o
   7  15   1        0.08        1.74      6.09 o
   8  15   1       39.61       42.64      6.40 o
  -8  16   1        0.32        1.54      6.48 o
  -7  16   1       13.39       17.26      6.86 o
  -6  16   1       54.57       51.66      6.39 o
  -5  16   1       51.63       51.10      6.26 o
  -4  16   1       21.46       24.77      6.07 o
  -3  16   1       33.98       32.05      5.36 o
  -2  16   1       71.51       65.66      5.70 o
  -1  16   1     2569.68     2699.57     24.32 o
   0  16   1       66.43       70.56      5.89 o
   1  16   1     4616.19     4865.16     58.82 o
   2  16   1      935.05      931.24     13.14 o
   3  16   1       44.37       46.11      7.00 o
   4  16   1      133.94      129.94      6.67 o
   5  16   1      168.52      179.12      7.05 o
   6  16   1       21.33       26.89      6.71 o
   7  16   1        0.31        8.94      6.24 o
   8  16   1       39.87       44.83      6.16 o
  -8  17   1       17.01       14.54      6.93 o
  -7  17   1       32.27       37.10      7.12 o
  -6  17   1        5.18        8.91      6.41 o
  -5  17   1       81.71       95.40      6.74 o
  -4  17   1      251.47      251.34      6.61 o
  -3  17   1      777.59      799.57      7.95 o
  -2  17   1      458.21      490.79      7.31 o
  -1  17   1      104.73      104.06      5.49 o
   0  17   1      965.95     1058.33      8.58 o
   1  17   1        6.07       18.66      5.35 o
   2  17   1      533.87      544.43      8.17 o
   3  17   1       61.70       63.40      7.01 o
   4  17   1       80.38       82.17      6.42 o
   5  17   1        7.49        2.88      7.52 o
   6  17   1       27.53       27.57      7.41 o
   7  17   1      100.71      105.52      7.20 o
   8  17   1        7.88       14.91      6.94 o
  -8  18   1        3.32       12.25      7.17 o
  -7  18   1       26.23       21.61      7.38 o
  -6  18   1        1.88        7.43      6.34 o
  -5  18   1      522.10      519.38      8.11 o
  -4  18   1        0.01        9.80      6.76 o
  -3  18   1      507.21      496.63      8.70 o
  -2  18   1       10.26       13.92      5.98 o
  -1  18   1      154.94      161.41      5.59 o
   0  18   1        0.12        2.54      5.05 o
   1  18   1        0.01       -1.77      4.90 o
   2  18   1       79.57       82.43      6.66 o
   3  18   1      233.07      257.55      7.77 o
   4  18   1       33.23       39.56      8.42 o
   5  18   1        2.77       10.26      6.89 o
   6  18   1       89.55       90.70      7.79 o
   7  18   1      343.50      346.33      8.21 o
   8  18   1       47.83       40.49      7.03 o
  -8  19   1        8.77       11.20      6.92 o
  -7  19   1        9.25        9.44      6.80 o
  -6  19   1        3.19        5.46      6.77 o
  -5  19   1      285.94      287.45      6.33 o
  -4  19   1     2361.00     2450.98     35.96 o
  -3  19   1        0.00        2.16      5.85 o
  -2  19   1      359.29      351.47      6.73 o
  -1  19   1      287.40      284.77      6.11 o
   0  19   1      125.52      126.41      6.05 o
   1  19   1        4.31        7.59      5.65 o
   2  19   1      128.02      131.16      6.46 o
   3  19   1        5.95       12.41      7.15 o
   4  19   1       23.43       22.23      7.53 o
   5  19   1        7.98       17.67      6.48 o
   6  19   1        7.77       16.94      6.44 o
   7  19   1      205.78      196.11      8.39 o
   8  19   1       33.50       24.78      6.80 o
  -8  20   1        8.24        9.87      7.08 o
  -7  20   1       34.68       37.90      7.04 o
  -6  20   1       20.82       28.78      7.04 o
  -5  20   1      159.01      158.93      6.60 o
  -4  20   1      168.74      173.06      6.69 o
  -3  20   1      152.15      172.46      6.20 o
  -2  20   1      207.40      198.85      6.60 o
  -1  20   1        8.96       17.92      5.26 o
   0  20   1     1231.90     1159.57     13.64 o
   1  20   1        0.90        6.96      6.04 o
   2  20   1       18.00       29.43      7.07 o
   3  20   1       85.59       91.06      6.56 o
   4  20   1      226.87      230.65      9.49 o
   5  20   1        0.70        6.09      6.71 o
   6  20   1      152.66      149.75      7.14 o
   7  20   1      189.17      178.34      7.22 o
   8  20   1        6.19       10.52      8.59 o
  -8  21   1        3.20        7.09      7.54 o
  -7  21   1        1.25        0.68      8.38 o
  -6  21   1        3.27        1.50      7.22 o
  -5  21   1      158.84      171.74      6.51 o
  -4  21   1        0.26        6.94      5.94 o
  -3  21   1      386.43      375.72      6.53 o
  -2  21   1      129.71      133.69      5.90 o
  -1  21   1        2.56        3.91      5.38 o
   0  21   1      360.90      341.78      6.37 o
   1  21   1      167.76      172.99      5.66 o
   2  21   1       93.04       98.03      7.05 o
   3  21   1       12.86       10.82      6.39 o
   4  21   1      148.49      167.04      8.53 o
   5  21   1      141.54      136.76      8.61 o
   6  21   1      267.02      242.47      8.10 o
   7  21   1        1.39        5.25      7.20 o
  -7  22   1        4.21        7.02      7.74 o
  -6  22   1       15.48       19.39      7.24 o
  -5  22   1        7.00       14.04      6.26 o
  -4  22   1      625.56      613.36      7.69 o
  -3  22   1     3478.37     3594.01     37.96 o
  -2  22   1      253.78      243.61      6.38 o
  -1  22   1        1.80       -1.93      5.81 o
   0  22   1       10.39       18.34      5.45 o
   1  22   1       46.33       46.96      6.15 o
   2  22   1     1008.71      983.10      9.13 o
   3  22   1        5.72       14.17      5.68 o
   4  22   1        5.85       13.66      7.46 o
   5  22   1       34.84       39.50      7.37 o
   6  22   1      169.40      176.14      7.86 o
   7  22   1       35.98       35.88      8.15 o
  -7  23   1        0.20        3.52      8.07 o
  -6  23   1        1.12       18.56      7.48 o
  -5  23   1       99.49      103.04      6.04 o
  -4  23   1       83.17       97.98      6.86 o
  -3  23   1      575.75      561.19      7.85 o
  -2  23   1     1450.26     1370.08     11.52 o
  -1  23   1       30.12       32.31      5.97 o
   0  23   1      106.86      113.23      6.05 o
   1  23   1      700.39      685.06      8.84 o
   2  23   1      113.95      126.71      7.54 o
   3  23   1        9.53       17.94      6.53 o
   4  23   1       26.62       40.24      7.60 o
   5  23   1       53.41       54.07      7.02 o
   6  23   1       64.79       59.18      7.01 o
   7  23   1       88.20       77.04      7.71 o
  -7  24   1        4.90       12.44      7.59 o
  -6  24   1        2.83       -0.47      7.95 o
  -5  24   1       20.92       27.18      6.15 o
  -4  24   1       33.33       35.91      6.65 o
  -3  24   1        3.91        4.11      5.99 o
  -2  24   1     1132.19     1163.13      8.94 o
  -1  24   1      478.29      476.78      7.71 o
   0  24   1      141.62      131.53      6.17 o
   1  24   1      592.86      592.97     10.44 o
   2  24   1      432.33      445.87      9.34 o
   3  24   1       14.04       13.07      6.50 o
   4  24   1       99.21       94.41      6.81 o
   5  24   1      163.59      168.13      7.37 o
   6  24   1        5.10       13.71      9.24 o
   7  24   1       16.16       14.68      7.64 o
  -7  25   1        6.01        7.86      8.14 o
  -6  25   1       17.65       26.11      8.73 o
  -5  25   1      104.15      115.90      8.25 o
  -4  25   1       11.19       17.28      7.25 o
  -3  25   1      820.05      862.78      8.95 o
  -2  25   1      694.46      660.67      7.87 o
  -1  25   1      364.03      367.37      6.41 o
   0  25   1       15.65       17.63      5.63 o
   1  25   1     1497.22     1527.47     10.70 o
   2  25   1      158.37      178.51      7.73 o
   3  25   1        4.42       -0.81      8.43 o
   4  25   1       39.97       39.84      7.85 o
   5  25   1       33.49       36.98      6.63 o
   6  25   1        0.51       -0.52      9.57 o
   7  25   1        4.63        7.00      7.97 o
  -7  26   1        2.61       17.02     11.13 o
  -6  26   1        0.09        2.11      7.77 o
  -5  26   1       16.68       14.53     10.33 o
  -4  26   1      532.84      545.92      8.93 o
  -3  26   1      429.06      425.79      7.88 o
  -2  26   1      594.20      611.33      8.42 o
  -1  26   1      749.75      773.37     10.09 o
   0  26   1       35.68       40.37      6.49 o
   1  26   1      105.92      108.74      6.84 o
   2  26   1      243.33      218.36      6.97 o
   3  26   1       36.79       38.29      8.43 o
   4  26   1      201.74      219.42      9.07 o
   5  26   1       38.42       35.54      8.07 o
   6  26   1        0.02        0.56      8.12 o
  -6  27   1       14.57        9.40      7.14 o
  -5  27   1      110.39      114.47      7.96 o
  -4  27   1       52.36       60.84      7.57 o
  -3  27   1      209.61      200.80      6.50 o
  -2  27   1       39.47       30.40      6.62 o
  -1  27   1      244.69      247.66      7.00 o
   0  27   1      180.63      184.18      7.08 o
   1  27   1      400.37      383.02      7.82 o
   2  27   1      101.68      104.20      7.63 o
   3  27   1      109.54      112.21      7.80 o
   4  27   1       17.79       24.17      6.74 o
   5  27   1        5.73       -2.46      9.17 o
   6  27   1       18.72       26.90      9.96 o
  -6  28   1       29.74       23.30      8.33 o
  -5  28   1       63.38       67.38     10.10 o
  -4  28   1        7.39       13.66      8.12 o
  -3  28   1      180.89      192.28      7.57 o
  -2  28   1      134.13      129.18      6.17 o
  -1  28   1      548.10      525.60      7.37 o
   0  28   1     1581.89     1532.02     18.71 o
   1  28   1       78.01       85.41      6.90 o
   2  28   1      623.08      601.39     10.53 o
   3  28   1        2.09        8.31      7.55 o
   4  28   1        1.18        7.05      7.30 o
   5  28   1        0.55        7.51      8.23 o
   6  28   1        0.02       -9.56      9.56 o
  -6  29   1        3.63        1.89      7.67 o
  -5  29   1        1.23        5.06      8.45 o
  -4  29   1       76.47       72.93      7.78 o
  -3  29   1       11.10       18.28      7.25 o
  -2  29   1      161.21      163.98      6.86 o
  -1  29   1        9.92       11.66      6.14 o
   0  29   1       58.83       79.83      6.65 o
   1  29   1        0.00        4.93      6.72 o
   2  29   1        3.04       11.82      9.81 o
   3  29   1      122.73      121.46      7.10 o
   4  29   1        4.12       17.66      7.01 o
   5  29   1       12.10       13.39      8.59 o
   6  29   1        9.48        9.45     10.72 o
  -6  30   1       75.35       64.60     13.55 o
  -5  30   1       58.01       58.63      9.32 o
  -4  30   1      118.89      127.02      8.34 o
  -3  30   1      207.84      218.01      6.90 o
  -2  30   1        3.93        3.82      6.21 o
  -1  30   1        5.05       10.60      6.17 o
   0  30   1       27.70       26.69      6.89 o
   1  30   1       14.66       19.79      6.73 o
   2  30   1       21.30       24.89      7.97 o
   3  30   1       16.75       17.26      7.95 o
   4  30   1       34.64       40.77      8.61 o
   5  30   1      135.22      120.55     10.17 o
  -5  31   1       34.48       33.00      8.33 o
  -4  31   1        7.92       10.31      7.79 o
  -3  31   1      220.61      232.17      7.83 o
  -2  31   1       93.36      106.64      7.24 o
  -1  31   1       11.08       11.55      6.22 o
   0  31   1       14.34       18.34      6.03 o
   1  31   1        4.54        4.62      7.51 o
   2  31   1       13.62       12.22      6.81 o
   3  31   1      115.64      113.15      8.34 o
   4  31   1       14.62       13.56      8.00 o
   5  31   1        1.36        7.91     10.06 o
  -5  32   1        6.04        7.70     10.80 o
  -4  32   1       43.43       47.76     10.69 o
  -3  32   1       31.09       30.48      7.71 o
  -2  32   1       16.38       15.23      7.00 o
  -1  32   1       23.98       30.41      6.64 o
   0  32   1        0.61        4.69      6.92 o
   1  32   1        2.82        8.21      7.97 o
   2  32   1       82.72       77.30      8.46 o
   3  32   1        1.69        6.36      7.72 o
   4  32   1       15.01       12.68      8.82 o
   5  32   1       10.07       19.92     13.39 o
  -4  33   1       13.68       21.44     10.86 o
  -3  33   1        5.00       11.41      8.56 o
  -2  33   1       58.40       69.64      7.16 o
  -1  33   1        9.38       14.60      6.10 o
   0  33   1      137.05      140.39      7.70 o
   1  33   1        0.06        0.30      6.37 o
   2  33   1      123.01      132.93      8.83 o
   3  33   1       12.91       20.87      7.98 o
   4  33   1        0.79        6.42      8.24 o
  -4  34   1        0.00        5.06      7.89 o
  -3  34   1       14.06       21.85      7.94 o
  -2  34   1       43.20       48.51      7.68 o
  -1  34   1      216.39      219.63      7.15 o
   0  34   1        2.13        9.68      7.05 o
   1  34   1       53.32       48.96      7.57 o
   2  34   1        0.26        3.47      8.55 o
   3  34   1        0.70        6.01      8.39 o
   4  34   1        0.42        0.72      8.46 o
  -3  35   1        0.10        5.33      7.20 o
  -2  35   1        1.73        9.71      7.67 o
  -1  35   1       16.23       22.58      7.21 o
   0  35   1        5.50        5.33      7.03 o
   1  35   1       11.46       12.42      7.82 o
   2  35   1        2.76        2.37      8.57 o
   3  35   1       32.29       30.84      8.42 o
  -3  36   1        6.26       15.88      9.22 o
  -2  36   1        1.15        5.72      8.07 o
  -1  36   1       49.00       54.73      7.90 o
   0  36   1       11.69       12.67      7.04 o
   1  36   1       73.32       77.09      7.82 o
   2  36   1        1.21        4.21      7.61 o
  -2  37   1        1.82        7.22      8.07 o
  -1  37   1       18.99       18.54      7.86 o
   0  37   1      113.67      107.54      7.84 o
   1  37   1       19.23       28.04      9.22 o
   2  37   1       37.62       47.43     20.15 o
  -9   0   2        0.28        5.89      7.18 o
  -8   0   2        4.47        9.36      7.07 o
  -7   0   2        3.30       12.83      7.46 o
  -6   0   2       17.13       21.56     12.60 o
  -5   0   2        0.42        3.24      6.74 o
  -4   0   2     1132.99     1118.56     10.15 o
  -3   0   2        3.20        4.46      7.27 o
  -2   0   2    75935.80    78351.89   2692.57 o
  -1   0   2     1274.29     1312.81     15.84 o
   0   0   2    12464.61    13103.72    293.52 o
   1   0   2      656.20      670.47     12.42 o
   2   0   2    12999.20    12920.53    142.14 o
   3   0   2       79.14       76.83      7.97 o
   4   0   2     2638.84     2492.53     15.12 o
   5   0   2      105.85      106.28      9.37 o
   6   0   2       50.82       49.50      6.90 o
   7   0   2        0.04        3.01      7.73 o
   8   0   2        2.70       -2.64      8.57 o
   9   0   2       57.31       40.27      7.78 o
  -9   1   2        0.42        3.80      5.10 o
  -8   1   2        8.68       13.80      6.13 o
  -7   1   2        8.43       10.03      5.11 o
  -6   1   2      309.93      316.58      6.70 o
  -5   1   2        0.02       -1.09      5.72 o
  -4   1   2      201.50      222.89      5.48 o
  -3   1   2     1623.39     1576.91      9.28 o
  -2   1   2    11013.16    10885.66     37.02 o
  -1   1   2     1538.07     1526.93     12.32 o
   0   1   2      929.04      891.09     10.71 o
   1   1   2     1313.37     1297.81     16.96 o
   2   1   2      171.02      170.15      6.44 o
   3   1   2     1202.67     1245.99      8.84 o
   4   1   2     1429.57     1304.43     13.21 o
   5   1   2      143.13      139.68      6.68 o
   6   1   2        2.19        6.73      4.86 o
   7   1   2      112.10      115.41      5.33 o
   8   1   2       60.90       52.73      5.34 o
   9   1   2       78.46       70.30      5.96 o
  -9   2   2        5.75       15.35      5.61 o
  -8   2   2        7.66        2.71      5.39 o
  -7   2   2       56.47       56.95      4.87 o
  -6   2   2        1.54        4.87      6.37 o
  -5   2   2      166.95      178.09      5.89 o
  -4   2   2      321.82      323.85      5.59 o
  -3   2   2     5300.32     5105.31     48.24 o
  -2   2   2    21225.31    21631.75    119.42 o
  -1   2   2      424.58      427.09      8.81 o
   0   2   2       44.84       42.83      7.03 o
   1   2   2     1391.91     1369.94     12.89 o
   2   2   2     3667.67     3565.31     22.79 o
   3   2   2      529.97      543.79      7.29 o
   4   2   2     6327.42     6030.94     49.91 o
   5   2   2       35.96       38.51      6.01 o
   6   2   2        2.06        2.96      4.61 o
   7   2   2        1.51        9.42      4.96 o
   8   2   2       39.60       39.76      5.37 o
   9   2   2       11.15        7.32      6.30 o
  -9   3   2        9.27       10.58      5.90 o
  -8   3   2        0.90       -1.67      5.25 o
  -7   3   2        8.12       13.28      5.80 o
  -6   3   2        1.84        2.44      6.26 o
  -5   3   2      201.39      198.63      6.27 o
  -4   3   2        0.00        1.00      4.65 o
  -3   3   2      237.21      240.64      6.00 o
  -2   3   2    25749.10    25229.97    324.72 o
  -1   3   2     5704.46     5693.63     45.36 o
   0   3   2     4276.48     4211.08     43.29 o
   1   3   2     2107.38     2107.59     21.16 o
   2   3   2    10507.94    10284.58     61.39 o
   3   3   2      244.77      243.86      6.23 o
   4   3   2     6240.76     6090.39     63.07 o
   5   3   2        4.80        5.19      5.54 o
   6   3   2        5.71        7.19      5.55 o
   7   3   2       24.88       26.54      4.65 o
   8   3   2       20.50       33.70      5.61 o
   9   3   2       20.48       28.75      6.74 o
  -9   4   2        9.61       12.76      5.87 o
  -8   4   2        1.37        7.96      5.11 o
  -7   4   2      341.68      358.34      6.46 o
  -6   4   2      427.92      416.71      6.38 o
  -5   4   2      242.71      230.45      6.01 o
  -4   4   2       15.70       17.88      4.75 o
  -3   4   2      628.39      609.13      7.07 o
  -2   4   2      247.60      245.79      7.63 o
  -1   4   2      151.49      123.65      6.95 o
   0   4   2      681.26      635.72      9.14 o
   1   4   2     3941.75     3998.47     62.19 o
   2   4   2      589.69      565.24      8.09 o
   3   4   2     1112.92     1109.76      8.36 o
   4   4   2     5997.96     5906.09     45.84 o
   5   4   2       33.69       39.66      4.79 o
   6   4   2       66.48       65.37      5.36 o
   7   4   2       31.10       34.68      5.10 o
   8   4   2       10.66       20.14      4.60 o
   9   4   2        0.02        6.99      5.76 o
  -9   5   2        1.85        2.16      6.25 o
  -8   5   2        2.75        4.32      4.88 o
  -7   5   2      157.79      166.13      6.00 o
  -6   5   2      536.91      548.15      8.46 o
  -5   5   2        3.23       11.28      5.41 o
  -4   5   2       12.54       11.16      5.34 o
  -3   5   2        1.32        7.78      4.76 o
  -2   5   2     1566.16     1518.86     11.17 o
  -1   5   2     8343.73     8089.72     46.86 o
   0   5   2     1241.87     1241.59     11.33 o
   1   5   2     2028.13     1855.31     13.64 o
   2   5   2      460.95      478.43      7.07 o
   3   5   2       41.91       35.79      5.41 o
   4   5   2      164.88      162.44      6.09 o
   5   5   2        8.20        8.47      5.67 o
   6   5   2      794.93      788.20      7.55 o
   7   5   2        6.54        6.46      5.40 o
   8   5   2       57.14       55.19      5.89 o
   9   5   2        7.51        9.82      5.45 o
  -9   6   2        0.96        1.73      6.83 o
  -8   6   2        3.78        9.57      5.81 o
  -7   6   2      142.34      146.10      5.26 o
  -6   6   2       35.27       34.31      5.51 o
  -5   6   2      336.75      322.97      5.56 o
  -4   6   2      662.84      627.49      6.82 o
  -3   6   2      738.12      743.96      7.50 o
  -2   6   2      131.86      123.55      7.25 o
  -1   6   2      871.37      799.12      9.47 o
   0   6   2       81.33       85.33      7.70 o
   1   6   2     1114.06     1121.34     10.59 o
   2   6   2       55.46       61.62      6.52 o
   3   6   2      798.26      790.93      7.79 o
   4   6   2       19.84       23.43      5.44 o
   5   6   2        2.19        7.93      5.08 o
   6   6   2      468.07      442.93      6.33 o
   7   6   2        9.91       11.59      4.59 o
   8   6   2       91.25       96.02      5.44 o
   9   6   2        1.83       11.77      6.31 o
  -9   7   2       29.89       29.44      5.80 o
  -8   7   2      108.81      107.59      6.14 o
  -7   7   2        4.62       17.48      5.65 o
  -6   7   2       10.46       10.13      5.10 o
  -5   7   2       43.33       40.85      5.18 o
  -4   7   2       18.13       18.30      5.88 o
  -3   7   2      246.36      256.36      6.03 o
  -2   7   2     1202.60     1233.41     12.61 o
  -1   7   2      138.81      165.70      8.34 o
   0   7   2        0.99        8.52      7.80 o
   1   7   2      998.67      997.93     10.30 o
   2   7   2        8.61       10.09      6.83 o
   3   7   2      708.59      696.53      9.19 o
   4   7   2      159.13      157.59      5.26 o
   5   7   2      233.10      235.49      5.47 o
   6   7   2      482.77      479.94      6.61 o
   7   7   2       16.35       18.63      4.88 o
   8   7   2        1.54        2.63      5.25 o
   9   7   2        4.07        6.63      5.56 o
  -9   8   2       66.63       55.58      6.68 o
  -8   8   2        1.31        5.04      5.60 o
  -7   8   2        0.02        5.76      5.70 o
  -6   8   2      191.89      181.12      6.17 o
  -5   8   2        2.01        7.93      4.25 o
  -4   8   2      590.31      592.47      7.22 o
  -3   8   2     1021.94     1016.07      9.59 o
  -2   8   2       13.52       16.63      5.36 o
  -1   8   2      975.53     1063.55     17.30 o
   0   8   2     7053.97     6517.47     70.88 o
   1   8   2      928.23      944.53     11.15 o
   2   8   2     2668.25     2673.15     26.33 o
   3   8   2        0.86        2.46      5.03 o
   4   8   2        0.68        0.79      5.51 o
   5   8   2      120.76      130.30      5.88 o
   6   8   2      339.52      325.95      8.96 o
   7   8   2       16.58       22.44      4.83 o
   8   8   2       63.12       62.67      5.15 o
   9   8   2        0.03        4.82      6.61 o
  -9   9   2        0.54        0.50      5.59 o
  -8   9   2        6.96       18.71      6.85 o
  -7   9   2       57.81       64.98      5.53 o
  -6   9   2       20.34       18.52      4.50 o
  -5   9   2      130.21      126.35      5.56 o
  -4   9   2     1894.09     1943.57     14.51 o
  -3   9   2     1574.94     1596.90     14.53 o
  -2   9   2        5.47        4.33      6.22 o
  -1   9   2     6208.83     6123.98     68.94 o
   0   9   2      505.26      475.71      8.79 o
   1   9   2      773.72      740.84     10.19 o
   2   9   2     1871.70     1860.76     13.42 o
   3   9   2      371.28      372.83      6.86 o
   4   9   2      251.55      257.74      5.66 o
   5   9   2       16.25       24.01      5.07 o
   6   9   2        0.20        1.89      5.08 o
   7   9   2       18.75       22.52      5.19 o
   8   9   2        0.65        0.24      5.63 o
  -9  10   2        0.23        1.05      6.97 o
  -8  10   2       22.07       27.89      6.12 o
  -7  10   2       15.44       23.27      5.12 o
  -6  10   2       92.25       97.54      5.89 o
  -5  10   2       34.16       38.91      5.36 o
  -4  10   2      482.00      490.75      6.38 o
  -3  10   2     2421.09     2304.31     19.71 o
  -2  10   2        0.40        2.31      5.95 o
  -1  10   2       21.68       21.63      5.70 o
   0  10   2      328.15      324.18      8.04 o
   1  10   2      833.30      852.00      9.33 o
   2  10   2      372.33      378.84      7.29 o
   3  10   2      106.17      129.36      5.43 o
   4  10   2       16.35       17.95      5.69 o
   5  10   2      400.75      416.61      7.66 o
   6  10   2      219.33      237.39      6.23 o
   7  10   2        0.00        2.40      4.86 o
   8  10   2        9.47       11.56      5.90 o
  -9  11   2       37.23       25.46      6.39 o
  -8  11   2        0.44        6.62      6.17 o
  -7  11   2        0.61        3.57      6.12 o
  -6  11   2        1.13       11.28      5.45 o
  -5  11   2       70.24       74.90      5.29 o
  -4  11   2       52.07       54.34      5.63 o
  -3  11   2      139.03      130.61      6.03 o
  -2  11   2        1.99        1.94      6.01 o
  -1  11   2      914.40      898.63     10.04 o
   0  11   2     1183.65     1118.67     15.00 o
   1  11   2     2697.43     2798.45     25.18 o
   2  11   2     4968.36     5014.08     48.41 o
   3  11   2      353.03      348.92      6.66 o
   4  11   2       33.01       36.50      5.08 o
   5  11   2        2.60        4.94      5.74 o
   6  11   2       31.31       29.98      5.40 o
   7  11   2      100.80       93.37      5.80 o
   8  11   2       78.10       63.63      5.77 o
  -9  12   2       31.83       26.25      6.32 o
  -8  12   2        0.90        3.96      6.42 o
  -7  12   2       33.31       34.28      7.07 o
  -6  12   2       70.25       67.60      5.60 o
  -5  12   2       14.51       12.90      4.94 o
  -4  12   2     1340.69     1409.11     13.26 o
  -3  12   2     1810.20     1884.00     17.71 o
  -2  12   2     1271.96     1284.29     24.36 o
  -1  12   2      535.20      557.59      7.20 o
   0  12   2       10.01        7.53      5.80 o
   1  12   2      374.21      359.25      6.92 o
   2  12   2      778.20      827.09      8.84 o
   3  12   2       39.66       34.34      5.68 o
   4  12   2      569.47      565.16      7.42 o
   5  12   2        0.28        4.03      5.47 o
   6  12   2       54.21       57.78      5.86 o
   7  12   2        0.15        3.70      5.50 o
   8  12   2        1.06        3.42      6.44 o
  -9  13   2        0.00        9.47      6.45 o
  -8  13   2       11.64       15.82      6.30 o
  -7  13   2       17.58       20.36      6.52 o
  -6  13   2       51.20       56.48      5.07 o
  -5  13   2       14.25       17.20      5.59 o
  -4  13   2      116.68      118.40      5.44 o
  -3  13   2      220.27      225.09      6.39 o
  -2  13   2      780.25      787.17      8.44 o
  -1  13   2      851.38      780.05      8.41 o
   0  13   2      971.10      937.46     11.82 o
   1  13   2     3806.70     3806.11     30.79 o
   2  13   2     1345.99     1453.81     10.48 o
   3  13   2       62.63       71.13      6.02 o
   4  13   2        2.38        3.20      5.93 o
   5  13   2        0.26        3.58      5.76 o
   6  13   2        0.44        0.54      5.19 o
   7  13   2        6.34        9.69      5.61 o
   8  13   2       15.81       19.19      5.83 o
  -9  14   2        3.75        9.18      7.03 o
  -8  14   2       36.80       40.67      6.35 o
  -7  14   2        9.23       16.53      6.79 o
  -6  14   2       17.76       17.54      5.66 o
  -5  14   2       20.09       30.71      6.58 o
  -4  14   2      100.55       94.45      6.48 o
  -3  14   2        0.68        3.03      5.10 o
  -2  14   2      345.40      341.82      6.51 o
  -1  14   2     2422.89     2380.96     20.07 o
   0  14   2      260.65      253.07      6.45 o
   1  14   2     1967.95     2070.77     38.61 o
   2  14   2       13.40       28.85      6.48 o
   3  14   2      316.56      333.74      7.84 o
   4  14   2       30.18       28.62      6.17 o
   5  14   2       17.75       22.31      6.32 o
   6  14   2        0.90        1.61      6.41 o
   7  14   2      123.37      125.46      6.56 o
   8  14   2       13.13       16.64      5.81 o
  -9  15   2        0.01        9.09      7.33 o
  -8  15   2        3.08        6.21      5.89 o
  -7  15   2        0.74       -0.07      6.97 o
  -6  15   2      184.81      208.56      6.53 o
  -5  15   2      129.97      135.46      5.97 o
  -4  15   2      175.34      190.27      5.72 o
  -3  15   2        1.81        3.73      5.37 o
  -2  15   2      610.82      655.58      7.46 o
  -1  15   2      832.71      862.33      8.69 o
   0  15   2     3338.00     3369.91     25.04 o
   1  15   2      776.99      823.21      8.79 o
   2  15   2      151.52      157.31      6.88 o
   3  15   2      260.05      264.18      6.75 o
   4  15   2       45.53       55.89      7.09 o
   5  15   2      238.11      239.05      6.66 o
   6  15   2       68.37       54.95      5.75 o
   7  15   2        1.62        9.70      6.08 o
   8  15   2        0.44        1.79      6.11 o
  -8  16   2        1.79        6.80      7.01 o
  -7  16   2       26.10       28.60      6.62 o
  -6  16   2       10.50       13.40      5.66 o
  -5  16   2       33.87       39.59      5.67 o
  -4  16   2      282.42      284.47      5.95 o
  -3  16   2      281.65      305.74      6.75 o
  -2  16   2      147.14      149.32      5.21 o
  -1  16   2     1044.18     1132.60     10.23 o
   0  16   2      170.48      162.96      6.26 o
   1  16   2      268.59      301.82      7.18 o
   2  16   2       32.26       32.88      6.38 o
   3  16   2       14.48       20.85      6.38 o
   4  16   2        5.79       13.93      5.72 o
   5  16   2      162.27      166.54      6.56 o
   6  16   2       92.58       97.03      6.27 o
   7  16   2       10.41       11.33      6.32 o
   8  16   2        1.29        6.64      6.16 o
  -8  17   2        0.00       10.33      7.31 o
  -7  17   2        0.93       -3.78      6.79 o
  -6  17   2      145.73      142.31      6.45 o
  -5  17   2        1.80        7.16      5.55 o
  -4  17   2       13.21       14.83      5.45 o
  -3  17   2       40.49       42.86      5.74 o
  -2  17   2        0.07        6.84      5.58 o
  -1  17   2     1343.10     1349.34     13.43 o
   0  17   2      455.74      474.21      7.54 o
   1  17   2      965.90      997.63      8.94 o
   2  17   2       19.12       19.35      6.97 o
   3  17   2      105.28      107.67      6.10 o
   4  17   2        6.53       12.57      6.55 o
   5  17   2      262.57      300.99      7.83 o
   6  17   2        6.16       15.19      6.77 o
   7  17   2      138.90      130.49      6.43 o
   8  17   2        2.86        3.42      6.55 o
  -8  18   2       14.47       12.12      6.93 o
  -7  18   2        1.00       -0.61      6.85 o
  -6  18   2       17.68       24.34      6.33 o
  -5  18   2        7.45       10.36      5.12 o
  -4  18   2       41.29       40.07      6.11 o
  -3  18   2        6.45        5.22      5.42 o
  -2  18   2     1233.45     1247.92      8.79 o
  -1  18   2       12.03        6.66      5.79 o
   0  18   2        0.74        5.33      5.84 o
   1  18   2       13.88       19.82      7.03 o
   2  18   2      129.14      124.92      6.80 o
   3  18   2        0.34        3.91      7.09 o
   4  18   2       19.68       21.45      5.89 o
   5  18   2       51.82       50.44      6.37 o
   6  18   2       65.75       70.54      7.05 o
   7  18   2       37.64       31.37      6.69 o
   8  18   2        0.77        0.79      6.00 o
  -8  19   2        0.21        2.44      9.02 o
  -7  19   2        7.95       14.43      6.64 o
  -6  19   2        0.52        7.32      6.05 o
  -5  19   2        6.93       13.30      5.52 o
  -4  19   2      268.61      253.17      6.33 o
  -3  19   2      325.60      319.90      6.73 o
  -2  19   2        5.98        3.92      5.05 o
  -1  19   2       49.62       55.17      5.77 o
   0  19   2      307.16      310.78      7.07 o
   1  19   2      118.42      101.12      6.29 o
   2  19   2      316.31      312.62      7.87 o
   3  19   2      112.51      124.89      7.49 o
   4  19   2      135.92      139.38      7.58 o
   5  19   2       14.22       12.54      5.79 o
   6  19   2       15.40       18.98      8.49 o
   7  19   2       36.06       35.63      6.43 o
  -8  20   2        8.16        1.38      7.45 o
  -7  20   2        0.53        8.47      7.16 o
  -6  20   2       40.36       47.88      6.02 o
  -5  20   2      359.18      368.96      7.06 o
  -4  20   2       16.99       20.15      5.66 o
  -3  20   2      246.15      236.52      6.80 o
  -2  20   2      306.33      290.69      6.54 o
  -1  20   2       31.53       24.91      5.79 o
   0  20   2      602.53      599.52      7.94 o
   1  20   2        0.62        3.43      6.87 o
   2  20   2      167.98      158.78      8.34 o
   3  20   2        1.54       12.98      5.46 o
   4  20   2        0.33        1.24      5.97 o
   5  20   2      144.61      136.97      8.09 o
   6  20   2       70.82       82.29      7.90 o
   7  20   2        2.72       17.33      8.13 o
  -8  21   2        1.48        5.07      7.42 o
  -7  21   2        2.32        4.66      7.00 o
  -6  21   2        0.00        1.94      5.52 o
  -5  21   2      140.86      142.43      5.97 o
  -4  21   2      309.58      310.28      6.48 o
  -3  21   2      866.95      876.56      8.64 o
  -2  21   2      287.97      282.12      6.55 o
  -1  21   2      850.24      833.82      8.34 o
   0  21   2       16.05       17.08      5.62 o
   1  21   2       94.63       97.84      7.18 o
   2  21   2        6.23        5.69      7.09 o
   3  21   2       61.67       58.53      6.50 o
   4  21   2        0.00        6.65      6.37 o
   5  21   2        4.46        9.89      8.48 o
   6  21   2        0.18        2.90      7.15 o
   7  21   2        2.79        3.20      7.22 o
  -8  22   2        3.57       16.59     10.46 o
  -7  22   2       18.24        5.71      6.92 o
  -6  22   2        0.74        5.02      5.91 o
  -5  22   2      588.84      586.79     10.67 o
  -4  22   2       13.30       22.12      6.09 o
  -3  22   2      316.91      319.60      6.27 o
  -2  22   2       62.72       54.27      6.05 o
  -1  22   2      467.23      443.13      6.73 o
   0  22   2      112.12      114.40      6.29 o
   1  22   2        0.25        6.36      6.44 o
   2  22   2       49.78       50.42      6.67 o
   3  22   2        1.40        2.31      6.31 o
   4  22   2       11.22       14.69      6.29 o
   5  22   2       59.95       59.17      7.49 o
   6  22   2      148.40      159.98      8.66 o
   7  22   2      105.73       82.17      8.34 o
  -7  23   2        1.39       -3.90      6.43 o
  -6  23   2        6.77        6.52      6.25 o
  -5  23   2        3.66       10.47      6.25 o
  -4  23   2      144.15      135.42      6.73 o
  -3  23   2       96.77      100.49      6.27 o
  -2  23   2      399.51      408.67      8.39 o
  -1  23   2      652.43      674.54      8.06 o
   0  23   2        8.98       21.14      8.19 o
   1  23   2     1602.85     1478.94     19.32 o
   2  23   2        1.20       13.51      7.04 o
   3  23   2      119.96      127.48      6.96 o
   4  23   2        8.67       16.93      6.04 o
   5  23   2       24.92       26.34      8.80 o
   6  23   2        0.68        7.71      7.01 o
   7  23   2       28.45       18.24      9.85 o
  -7  24   2       14.62       14.41      7.36 o
  -6  24   2      113.94      111.56      6.82 o
  -5  24   2      167.24      148.75      6.48 o
  -4  24   2       86.08       88.23      7.16 o
  -3  24   2       74.73       80.03      6.94 o
  -2  24   2        4.27       15.08      6.23 o
  -1  24   2     1237.27     1187.03     13.11 o
   0  24   2     6199.40     5698.43     61.41 o
   1  24   2        0.36        8.20      6.49 o
   2  24   2      764.48      780.43      9.20 o
   3  24   2       31.95       35.46      6.55 o
   4  24   2       21.14       20.30      7.47 o
   5  24   2        0.01        3.47      7.74 o
   6  24   2       50.20       42.78      9.38 o
   7  24   2       21.77       12.68      9.96 o
  -7  25   2        3.99        9.63      8.35 o
  -6  25   2        0.22        4.28      6.55 o
  -5  25   2        8.85       10.58      6.18 o
  -4  25   2       29.72       28.01      5.12 o
  -3  25   2       86.80       91.66      7.05 o
  -2  25   2      110.46      114.37      6.68 o
  -1  25   2      777.35      810.13      8.18 o
   0  25   2      798.50      827.49     17.89 o
   1  25   2       16.79       15.49      6.54 o
   2  25   2        0.31        6.86      6.23 o
   3  25   2       28.71       33.26      6.77 o
   4  25   2       60.09       62.43      6.45 o
   5  25   2        1.82        0.92      6.04 o
   6  25   2       30.42       28.10      7.65 o
  -7  26   2        0.60        4.49      8.49 o
  -6  26   2       13.20       17.16      8.55 o
  -5  26   2        0.89        0.48      6.24 o
  -4  26   2      186.29      189.63      7.95 o
  -3  26   2       50.03       53.86      6.27 o
  -2  26   2      669.94      649.20      7.67 o
  -1  26   2       24.23       30.86      6.07 o
   0  26   2      109.20      114.58      6.91 o
   1  26   2      168.47      165.98      7.50 o
   2  26   2        0.15        4.53      6.64 o
   3  26   2       30.15       34.75      7.40 o
   4  26   2       10.56       13.35      7.65 o
   5  26   2        1.70        6.30      6.65 o
   6  26   2       10.48       12.14      8.70 o
  -6  27   2        2.53       -4.48      8.14 o
  -5  27   2        6.53       11.15      7.66 o
  -4  27   2      248.57      245.44      6.86 o
  -3  27   2        0.02        0.58      5.71 o
  -2  27   2      237.72      210.96      6.52 o
  -1  27   2      531.02      542.41      7.69 o
   0  27   2      351.77      346.61      6.97 o
   1  27   2      782.54      733.54      8.90 o
   2  27   2      207.23      199.07      7.33 o
   3  27   2       51.46       52.74      6.83 o
   4  27   2      122.91      133.39      9.26 o
   5  27   2       12.03       16.50      7.40 o
   6  27   2        6.60       -0.07      7.69 o
  -6  28   2       20.77       21.71      8.66 o
  -5  28   2        2.36        0.97      6.55 o
  -4  28   2       10.12       14.46      6.24 o
  -3  28   2       51.41       45.71      5.74 o
  -2  28   2       39.15       36.64      6.19 o
  -1  28   2       21.17       20.85      6.48 o
   0  28   2       49.16       55.68      5.93 o
   1  28   2      222.20      219.46      7.76 o
   2  28   2      763.46      706.46     10.39 o
   3  28   2       31.14       30.45      7.65 o
   4  28   2       85.32       83.10      7.90 o
   5  28   2       17.65       19.00      8.56 o
   6  28   2        1.14        6.23      8.81 o
  -6  29   2        0.00        6.44      8.25 o
  -5  29   2       38.35       51.14      8.24 o
  -4  29   2        3.00        5.30      7.45 o
  -3  29   2       31.37       29.27      6.59 o
  -2  29   2      424.38      426.49      7.69 o
  -1  29   2      144.65      146.11      6.71 o
   0  29   2       77.91       66.48      6.93 o
   1  29   2       94.95       99.05      6.85 o
   2  29   2        4.97        8.28      7.72 o
   3  29   2       23.25       26.28      7.16 o
   4  29   2        3.13       12.27      8.92 o
   5  29   2       14.22       17.20      7.83 o
  -6  30   2        2.74       -1.72     10.95 o
  -5  30   2        0.49        3.46      7.18 o
  -4  30   2      183.49      161.83      8.29 o
  -3  30   2       41.20       46.62      6.85 o
  -2  30   2        4.60       10.68      6.57 o
  -1  30   2       18.57       21.11      6.30 o
   0  30   2        1.93        6.86      6.19 o
   1  30   2      131.65      130.19      8.08 o
   2  30   2        1.65        4.18      6.99 o
   3  30   2        7.82        5.79      7.95 o
   4  30   2       33.29       36.92      8.59 o
   5  30   2        4.76       -2.21      8.15 o
  -5  31   2       33.01       29.65      8.38 o
  -4  31   2      228.50      206.77      8.14 o
  -3  31   2        2.17        7.97      6.72 o
  -2  31   2        0.57        2.18      6.84 o
  -1  31   2       35.39       43.12      6.54 o
   0  31   2       25.67       28.43      6.76 o
   1  31   2      142.21      153.40      7.62 o
   2  31   2      213.94      196.01      8.44 o
   3  31   2        4.10       10.65      8.01 o
   4  31   2       22.20       17.36      8.59 o
   5  31   2       34.64       27.43      9.28 o
  -5  32   2       52.32       54.79      7.92 o
  -4  32   2        0.91        3.22      7.69 o
  -3  32   2       23.07       24.93      7.61 o
  -2  32   2       62.23       71.83      7.25 o
  -1  32   2       51.95       59.86      6.92 o
   0  32   2       53.43       55.69      7.19 o
   1  32   2       49.67       50.26      7.76 o
   2  32   2        8.53       13.69      8.30 o
   3  32   2       31.50       35.25      9.57 o
   4  32   2        2.37       14.35      8.99 o
  -4  33   2      117.15      116.68      8.59 o
  -3  33   2       98.31      105.91      7.38 o
  -2  33   2        4.46       11.54      6.11 o
  -1  33   2       25.11       27.08      6.95 o
   0  33   2        9.98       12.93      7.10 o
   1  33   2       38.17       41.29      8.21 o
   2  33   2        7.24       11.83      7.43 o
   3  33   2        3.38        0.69      8.51 o
   4  33   2       30.98       36.12      8.26 o
  -4  34   2        0.37        3.41      8.58 o
  -3  34   2       13.81       19.07      7.40 o
  -2  34   2        7.33        8.61      6.47 o
  -1  34   2        6.81       11.06      6.62 o
   0  34   2       31.34       36.56      6.99 o
   1  34   2       30.08       35.84      8.38 o
   2  34   2       37.08       45.28      9.49 o
   3  34   2       28.46       34.53      7.93 o
  -3  35   2       13.41        7.25      7.53 o
  -2  35   2        0.11       -2.60      6.19 o
  -1  35   2       29.42       29.29      7.17 o
   0  35   2       18.34       14.97      7.76 o
   1  35   2      145.43      147.10      8.83 o
   2  35   2       30.56       27.81      8.00 o
   3  35   2        6.64        6.44      9.00 o
  -3  36   2       10.75       12.88      9.23 o
  -2  36   2        0.51        3.33      6.79 o
  -1  36   2       33.95       41.71      7.26 o
   0  36   2        1.30        4.10      7.55 o
   1  36   2        1.64        6.69      9.64 o
   2  36   2        2.12       11.93      9.30 o
  -2  37   2        9.00        5.40     28.66 o
  -1  37   2       32.05       32.32      7.75 o
   0  37   2        7.59        6.86      8.94 o
   1  37   2        0.04        0.50      6.89 o
  -9   1   3        0.03        4.88      7.22 o
  -8   1   3       44.68       45.87      5.84 o
  -7   1   3        6.03       14.33      6.49 o
  -6   1   3        6.54       11.81      4.72 o
  -5   1   3       47.73       51.85      4.69 o
  -4   1   3      188.67      192.42      6.15 o
  -3   1   3     1006.37     1020.59      9.59 o
  -2   1   3     3260.60     3150.64     18.81 o
  -1   1   3     4213.13     4191.06     25.75 o
   0   1   3      147.29      144.20      7.86 o
   1   1   3     1019.40     1043.71     13.68 o
   2   1   3        6.97       15.55      4.38 o
   3   1   3      485.83      495.30      6.19 o
   4   1   3     1046.18     1035.80      8.84 o
   5   1   3       22.90       28.15      5.60 o
   6   1   3      360.51      339.22      6.37 o
   7   1   3       20.22       21.74      4.27 o
   8   1   3        8.47        7.85      5.54 o
  -9   2   3        0.10        2.84      5.83 o
  -8   2   3        5.03        8.11      5.77 o
  -7   2   3       32.61       33.71      6.43 o
  -6   2   3        0.16        6.32      4.63 o
  -5   2   3       18.67       30.62      5.17 o
  -4   2   3     6020.69     5924.39     52.79 o
  -3   2   3      995.30      953.07      7.48 o
  -2   2   3     7140.22     6937.90     20.72 o
  -1   2   3      184.72      195.90      7.10 o
   0   2   3       44.57       45.40      6.47 o
   1   2   3       54.40       54.15      6.23 o
   2   2   3     1713.68     1806.41     13.55 o
   3   2   3     1013.68     1095.94      8.10 o
   4   2   3      602.07      659.07      7.87 o
   5   2   3       18.31       25.29      5.22 o
   6   2   3      596.78      579.17      6.51 o
   7   2   3      130.95      135.34      5.21 o
   8   2   3       16.74       25.76      6.20 o
  -9   3   3        7.74       17.08      6.17 o
  -8   3   3       13.67       13.83      5.71 o
  -7   3   3        1.91       10.98      5.78 o
  -6   3   3        3.90       10.79      4.49 o
  -5   3   3      986.32      990.79      7.14 o
  -4   3   3      427.25      399.35      5.78 o
  -3   3   3      290.64      275.00      5.56 o
  -2   3   3      785.07      779.73      8.19 o
  -1   3   3      356.38      324.78      7.23 o
   0   3   3      928.19      897.89     12.51 o
   1   3   3     1222.77     1153.34     17.55 o
   2   3   3      154.03      169.35      5.25 o
   3   3   3     1813.72     1830.86     16.72 o
   4   3   3      361.12      396.66      7.28 o
   5   3   3       21.04       21.14      5.71 o
   6   3   3     1355.82     1312.99     10.66 o
   7   3   3       61.65       64.33      5.62 o
   8   3   3        0.01        6.28      5.51 o
  -9   4   3        8.23       14.23      6.21 o
  -8   4   3        7.03        3.97      6.52 o
  -7   4   3       11.82       13.16      5.28 o
  -6   4   3        2.68       10.09      5.61 o
  -5   4   3      442.55      462.20      6.15 o
  -4   4   3     1423.51     1405.14     10.13 o
  -3   4   3       70.21       64.57      4.86 o
  -2   4   3     3534.77     3497.73     21.82 o
  -1   4   3        1.61       11.19      6.74 o
   0   4   3     4200.63     4097.38     58.20 o
   1   4   3      396.94      417.17      7.21 o
   2   4   3      149.72      157.91      6.16 o
   3   4   3      109.40      117.97      5.61 o
   4   4   3      208.61      213.13      6.20 o
   5   4   3        3.89        8.84      6.31 o
   6   4   3      457.85      433.92      6.53 o
   7   4   3        0.00        2.19      5.60 o
   8   4   3       34.60       25.11      5.23 o
  -9   5   3        8.25       13.58      6.13 o
  -8   5   3        9.46       10.01      5.53 o
  -7   5   3        3.92        4.69      5.94 o
  -6   5   3        1.23        4.72      5.51 o
  -5   5   3      449.53      471.37      6.35 o
  -4   5   3     7374.65     7227.96     47.86 o
  -3   5   3     1772.10     1742.61      9.59 o
  -2   5   3     4188.27     4066.86     16.48 o
  -1   5   3      123.36      105.94      6.29 o
   0   5   3       15.80       12.86      6.18 o
   1   5   3      270.56      258.31      6.32 o
   2   5   3        3.17        9.88      5.66 o
   3   5   3      358.01      373.35      6.55 o
   4   5   3       11.05       10.94      4.80 o
   5   5   3       58.44       64.97      5.47 o
   6   5   3       72.62       72.08      5.72 o
   7   5   3      220.45      229.49      6.23 o
   8   5   3       44.68       36.20      5.21 o
  -9   6   3        4.81        2.12      5.91 o
  -8   6   3        4.72        8.67      5.46 o
  -7   6   3       54.72       52.24      6.15 o
  -6   6   3      161.59      168.93      6.81 o
  -5   6   3      475.42      486.50      7.02 o
  -4   6   3      558.47      562.89      7.04 o
  -3   6   3      101.21       92.44      6.01 o
  -2   6   3     1999.28     1806.92     10.11 o
  -1   6   3      880.38      802.76      8.56 o
   0   6   3        4.48       17.76      6.30 o
   1   6   3        0.15        1.86      6.01 o
   2   6   3        0.52        3.22      5.30 o
   3   6   3       98.73       93.91      6.16 o
   4   6   3       28.92       32.20      4.91 o
   5   6   3      218.81      215.74      6.47 o
   6   6   3        4.87        6.89      5.65 o
   7   6   3        2.19        9.74      5.90 o
   8   6   3       93.47       80.99      6.51 o
  -9   7   3       21.38       12.42      6.16 o
  -8   7   3        6.54        9.87      5.34 o
  -7   7   3       80.22       82.12      6.17 o
  -6   7   3       51.46       52.11      5.62 o
  -5   7   3      407.37      393.16      6.33 o
  -4   7   3       22.56       20.72      5.08 o
  -3   7   3      116.68      103.59      4.91 o
  -2   7   3     4696.35     4686.01     44.64 o
  -1   7   3      643.58      663.76      8.12 o
   0   7   3      172.12      185.27      6.03 o
   1   7   3     3002.81     2795.85     32.46 o
   2   7   3     3244.30     3169.90     36.68 o
   3   7   3        0.03       -0.30      5.59 o
   4   7   3        4.18       13.60      5.27 o
   5   7   3      469.20      478.53      6.60 o
   6   7   3        2.83        6.96      5.46 o
   7   7   3       44.63       43.75      6.05 o
   8   7   3      190.20      163.10      6.16 o
  -9   8   3       11.24       12.54      6.09 o
  -8   8   3        7.51        9.45      5.66 o
  -7   8   3      192.48      193.02      6.00 o
  -6   8   3      106.38      104.74      5.31 o
  -5   8   3        8.16       14.52      5.11 o
  -4   8   3      331.60      349.44      6.23 o
  -3   8   3      781.63      837.46      7.76 o
  -2   8   3     4152.92     4189.67     35.50 o
  -1   8   3      142.07      144.57      6.04 o
   0   8   3      427.06      420.53      7.41 o
   1   8   3     3357.85     3504.22     36.09 o
   2   8   3       41.27       38.13      5.47 o
   3   8   3      660.48      668.26      6.97 o
   4   8   3        0.41        0.98      5.93 o
   5   8   3       11.00       16.14      5.52 o
   6   8   3        8.87       13.86      5.54 o
   7   8   3        3.66       11.20      5.70 o
   8   8   3        4.11        6.72      5.99 o
  -9   9   3        1.52        6.89      6.60 o
  -8   9   3        7.84        8.78      6.40 o
  -7   9   3      235.81      245.86      5.73 o
  -6   9   3        3.21       11.55      5.14 o
  -5   9   3        0.26        5.62      5.51 o
  -4   9   3      110.13      108.02      5.58 o
  -3   9   3       75.75       70.67      5.47 o
  -2   9   3     2778.93     2854.44     21.26 o
  -1   9   3     3207.06     3135.46     36.56 o
   0   9   3     4332.23     4175.51     42.84 o
   1   9   3       27.27       19.64      6.21 o
   2   9   3       49.50       60.79      5.65 o
   3   9   3       32.37       37.89      5.81 o
   4   9   3       73.59       74.29      5.44 o
   5   9   3        0.15        7.49      5.01 o
   6   9   3      103.90      112.25      6.43 o
   7   9   3        2.32        6.46      5.88 o
   8   9   3       20.46       18.74      5.14 o
  -9  10   3        5.58       13.15      6.68 o
  -8  10   3        6.49       10.78      7.49 o
  -7  10   3       62.52       61.76      5.68 o
  -6  10   3       20.95       23.92      5.10 o
  -5  10   3       63.96       66.73      5.34 o
  -4  10   3       28.66       32.19      5.05 o
  -3  10   3       53.11       62.59      6.36 o
  -2  10   3       87.51      111.06      5.93 o
  -1  10   3     1137.35     1088.06     12.48 o
   0  10   3      231.81      239.80      7.03 o
   1  10   3       38.12       45.24      5.14 o
   2  10   3      103.11      108.99      5.79 o
   3  10   3      327.10      332.92      6.43 o
   4  10   3        9.68       14.13      4.77 o
   5  10   3       55.15       62.96      5.34 o
   6  10   3       73.68       76.18      5.52 o
   7  10   3        0.58        5.98      5.78 o
   8  10   3       74.73       58.35      5.45 o
  -9  11   3       17.26       16.44      6.46 o
  -8  11   3       18.73       11.82      5.88 o
  -7  11   3        2.15        2.92      5.32 o
  -6  11   3       68.13       81.66      4.81 o
  -5  11   3      171.05      164.91      5.74 o
  -4  11   3       36.85       28.76      5.55 o
  -3  11   3      494.56      506.62      7.23 o
  -2  11   3     5552.42     5647.89     68.33 o
  -1  11   3      188.96      187.67      6.73 o
   0  11   3       18.35       14.83      4.97 o
   1  11   3      792.05      823.44      8.05 o
   2  11   3       62.30       61.47      6.58 o
   3  11   3      279.85      294.96      6.79 o
   4  11   3       47.76       47.38      5.24 o
   5  11   3        6.40       13.39      5.96 o
   6  11   3       29.13       28.20      5.13 o
   7  11   3        1.06       18.37      6.53 o
   8  11   3        1.46        0.96      5.73 o
  -9  12   3       39.59       37.36      6.94 o
  -8  12   3       36.17       46.33      6.51 o
  -7  12   3        0.11        7.05      5.11 o
  -6  12   3       28.21       31.10      4.96 o
  -5  12   3       46.67       49.00      6.02 o
  -4  12   3        0.85        8.24      6.31 o
  -3  12   3        0.08        6.13      6.04 o
  -2  12   3     1137.67     1195.00     12.04 o
  -1  12   3     1097.77     1080.65      9.45 o
   0  12   3      782.16      772.35      9.35 o
   1  12   3      688.24      743.28      7.76 o
   2  12   3        5.67        8.28      4.94 o
   3  12   3     1411.65     1423.79     14.26 o
   4  12   3      323.25      319.15      6.88 o
   5  12   3       12.43       17.74      5.21 o
   6  12   3       37.48       39.52      5.91 o
   7  12   3        3.36        7.56      6.14 o
   8  12   3        3.73       11.36      6.32 o
  -9  13   3        1.24        3.07      6.76 o
  -8  13   3        0.61        5.60      6.54 o
  -7  13   3       25.29       27.48      5.88 o
  -6  13   3       28.74       33.72      5.90 o
  -5  13   3      119.75      119.96      5.35 o
  -4  13   3       77.20       76.78      5.05 o
  -3  13   3      103.08       91.32      6.68 o
  -2  13   3        8.57       16.78      6.01 o
  -1  13   3     1909.23     1975.53     20.45 o
   0  13   3     3845.77     3832.01     48.35 o
   1  13   3       18.77       22.66      4.75 o
   2  13   3        9.63        5.26      5.85 o
   3  13   3      159.49      165.62      5.84 o
   4  13   3        0.18       -1.08      5.00 o
   5  13   3       27.10       28.03      5.40 o
   6  13   3       51.71       59.12      5.55 o
   7  13   3       22.90       24.99      6.10 o
   8  13   3        0.23       -0.41      6.15 o
  -9  14   3        0.86        1.83      6.42 o
  -8  14   3       36.74       36.50      6.86 o
  -7  14   3       26.83       35.79      6.29 o
  -6  14   3       55.95       68.86      6.07 o
  -5  14   3      139.05      150.98      6.83 o
  -4  14   3       17.65       13.59      6.28 o
  -3  14   3      661.42      676.72      8.08 o
  -2  14   3      226.58      203.51      5.89 o
  -1  14   3        0.48        5.20      4.89 o
   0  14   3      519.00      518.14      7.99 o
   1  14   3       35.89       37.43      4.97 o
   2  14   3        8.59       10.62      5.51 o
   3  14   3      898.61      967.40     16.04 o
   4  14   3      659.80      688.22     11.41 o
   5  14   3      106.88      100.07      5.74 o
   6  14   3        0.00        4.87      5.55 o
   7  14   3       14.21       13.92      6.56 o
   8  14   3        1.93        5.53      6.10 o
  -9  15   3        0.34        9.49      7.71 o
  -8  15   3       22.12       34.97      8.97 o
  -7  15   3        7.83       10.09      6.07 o
  -6  15   3       22.58       27.16      6.03 o
  -5  15   3      188.00      190.44      6.07 o
  -4  15   3        0.86        8.11      5.83 o
  -3  15   3       19.33       21.07      5.66 o
  -2  15   3       12.65       17.18      6.11 o
  -1  15   3      101.74       95.52      6.00 o
   0  15   3       25.03       21.76      5.18 o
   1  15   3     2203.39     2185.55     12.79 o
   2  15   3       66.87       58.99      5.78 o
   3  15   3      196.88      202.27      6.71 o
   4  15   3      723.69      711.03      6.52 o
   5  15   3       21.04       28.10      5.71 o
   6  15   3       11.65       12.91      5.51 o
   7  15   3        7.78        9.20      6.30 o
   8  15   3        6.57       11.73      6.23 o
  -8  16   3        5.09        6.45      7.87 o
  -7  16   3       31.44       34.65      6.87 o
  -6  16   3        7.56       16.43      5.06 o
  -5  16   3       38.03       49.13      6.05 o
  -4  16   3       23.67       27.58      5.13 o
  -3  16   3      162.42      166.31      5.43 o
  -2  16   3       36.87       34.11      5.06 o
  -1  16   3      835.35      846.38      7.83 o
   0  16   3        1.25        6.10      5.27 o
   1  16   3      916.92      975.95      9.92 o
   2  16   3        8.44        5.01      6.39 o
   3  16   3       94.31       94.16      6.80 o
   4  16   3       38.36       37.36      6.63 o
   5  16   3       69.89       71.87      5.57 o
   6  16   3       31.53       24.02      6.27 o
   7  16   3        2.86        6.13      6.51 o
   8  16   3       14.58       11.92      6.96 o
  -8  17   3       29.10       33.76      6.92 o
  -7  17   3       29.29       28.67      5.62 o
  -6  17   3       17.64       26.21      6.09 o
  -5  17   3       27.30       31.17      5.26 o
  -4  17   3        0.94       -4.26      5.91 o
  -3  17   3      247.29      239.15      6.42 o
  -2  17   3     1563.70     1543.54     16.58 o
  -1  17   3      222.77      217.38      6.34 o
   0  17   3      270.02      280.10      6.15 o
   1  17   3        5.01       23.69      6.36 o
   2  17   3       69.28       77.59      6.46 o
   3  17   3       12.13       10.96      5.73 o
   4  17   3      635.19      656.70     10.82 o
   5  17   3      107.23       97.33      6.43 o
   6  17   3        5.21       12.79      7.05 o
   7  17   3        5.47        5.22      7.08 o
  -8  18   3       53.57       55.09      8.50 o
  -7  18   3       72.37       69.93      6.24 o
  -6  18   3       67.54       68.54      6.18 o
  -5  18   3       85.34       93.55      6.54 o
  -4  18   3        4.43       15.40      6.48 o
  -3  18   3        0.41        4.74      6.54 o
  -2  18   3      117.23      101.23      5.95 o
  -1  18   3        1.12        4.08      5.00 o
   0  18   3       20.30       18.69      5.08 o
   1  18   3       25.87       30.94      6.03 o
   2  18   3       44.93       47.71      6.31 o
   3  18   3      244.22      235.61      6.87 o
   4  18   3      213.25      228.07      7.13 o
   5  18   3      527.18      517.92     11.62 o
   6  18   3        0.65        5.95      7.84 o
   7  18   3       20.06       21.58      6.51 o
  -8  19   3       23.61       15.25      8.34 o
  -7  19   3        0.26        2.34      5.58 o
  -6  19   3      298.56      306.80      7.03 o
  -5  19   3      357.86      364.45      6.97 o
  -4  19   3       10.05       17.26      5.56 o
  -3  19   3        4.05       -0.67      6.25 o
  -2  19   3       24.40       22.08      5.62 o
  -1  19   3      366.29      363.81      6.76 o
   0  19   3       54.04       63.29      6.44 o
   1  19   3        3.43        5.17      6.34 o
   2  19   3        0.64       -5.76      5.76 o
   3  19   3       16.60       21.98      7.20 o
   4  19   3        2.54        5.14      5.92 o
   5  19   3      223.63      231.88      6.28 o
   6  19   3       16.54       18.76      7.73 o
   7  19   3        0.30        9.40      6.90 o
  -8  20   3      110.57      112.50      8.73 o
  -7  20   3       16.24       12.44      6.23 o
  -6  20   3      260.01      285.03      7.08 o
  -5  20   3       35.57       42.12      5.68 o
  -4  20   3        0.10        9.03      6.01 o
  -3  20   3        1.09        0.44      6.71 o
  -2  20   3       22.04       23.86      5.01 o
  -1  20   3      898.79      895.37      7.97 o
   0  20   3     1177.29     1188.63      9.56 o
   1  20   3        2.99        6.96      6.21 o
   2  20   3      261.04      268.13      7.18 o
   3  20   3      291.28      281.41     10.81 o
   4  20   3       38.58       37.37      6.05 o
   5  20   3      317.13      295.59      9.01 o
   6  20   3        7.83        1.52      7.68 o
   7  20   3        0.35        7.66      7.00 o
  -8  21   3       49.02       40.40      8.86 o
  -7  21   3        8.45        4.14      6.94 o
  -6  21   3      274.43      280.81      8.75 o
  -5  21   3       81.73       78.02      6.20 o
  -4  21   3       70.23       76.55      5.76 o
  -3  21   3        4.61       10.86      5.62 o
  -2  21   3      150.23      137.95      5.84 o
  -1  21   3      406.09      374.06      6.35 o
   0  21   3       51.23       49.81      6.06 o
   1  21   3        0.85        7.89      7.37 o
   2  21   3        8.15       11.20      6.03 o
   3  21   3       74.20       90.31      6.66 o
   4  21   3       51.77       56.89      6.55 o
   5  21   3       63.33       64.34      6.01 o
   6  21   3       22.92       33.86      7.39 o
   7  21   3        1.83       10.05      6.65 o
  -8  22   3       23.82       12.35     12.09 o
  -7  22   3        4.02        4.78      6.30 o
  -6  22   3       19.22       26.55      6.52 o
  -5  22   3      237.81      244.00      6.96 o
  -4  22   3        7.89        5.57      6.49 o
  -3  22   3      245.57      267.33      6.61 o
  -2  22   3      131.12      133.45      5.31 o
  -1  22   3      184.10      180.24      5.92 o
   0  22   3      317.02      314.13      7.22 o
   1  22   3      153.54      160.06      6.61 o
   2  22   3      169.15      156.20      6.94 o
   3  22   3       60.37       63.48      6.64 o
   4  22   3        7.67       18.01      6.49 o
   5  22   3        0.92        2.82      6.25 o
   6  22   3       52.68       66.36      9.47 o
   7  22   3        1.95        3.50      7.75 o
  -7  23   3        1.38        3.80      6.97 o
  -6  23   3        4.37        7.25      6.50 o
  -5  23   3       15.29       10.15      5.97 o
  -4  23   3       80.75       82.67      6.93 o
  -3  23   3       27.15       32.50      5.75 o
  -2  23   3       19.34       28.24      6.11 o
  -1  23   3      960.69      980.79      8.06 o
   0  23   3      768.79      681.05      7.81 o
   1  23   3      451.73      446.25      7.34 o
   2  23   3        4.11        6.19      6.39 o
   3  23   3        0.05        3.87      6.47 o
   4  23   3       12.89       23.34      6.74 o
   5  23   3       52.11       62.27      5.87 o
   6  23   3       25.34       27.11      8.78 o
  -7  24   3        4.98        4.90      6.35 o
  -6  24   3        3.58        4.22      6.29 o
  -5  24   3      136.78      144.65      6.72 o
  -4  24   3       70.85       69.22      5.61 o
  -3  24   3       98.31       98.42      6.28 o
  -2  24   3       16.44       25.20      5.78 o
  -1  24   3        0.26        0.85      5.58 o
   0  24   3       30.94       48.28      5.51 o
   1  24   3     1426.00     1457.73     18.21 o
   2  24   3       75.02       91.74      7.71 o
   3  24   3        7.54        1.86      7.18 o
   4  24   3       45.72       51.22      6.21 o
   5  24   3        1.87       12.31      6.05 o
   6  24   3       45.84       38.58      6.56 o
  -7  25   3        2.73       15.33      6.42 o
  -6  25   3        8.80       14.66      7.39 o
  -5  25   3        9.86       13.01      5.60 o
  -4  25   3      145.95      142.16      6.96 o
  -3  25   3       99.66       93.89      6.90 o
  -2  25   3       60.52       66.92      6.01 o
  -1  25   3     1879.88     1945.51      9.80 o
   0  25   3      357.50      316.63      9.36 o
   1  25   3     1214.32     1225.45     11.57 o
   2  25   3      348.45      343.76      7.63 o
   3  25   3        5.98        2.41      6.19 o
   4  25   3      212.92      219.85      8.01 o
   5  25   3       17.76       20.81      5.88 o
   6  25   3        2.47       13.20      7.42 o
  -7  26   3       13.79       11.14     10.02 o
  -6  26   3       43.36       34.83      6.65 o
  -5  26   3       39.52       39.84      6.21 o
  -4  26   3       27.70       30.88      6.38 o
  -3  26   3      106.28      115.44      6.33 o
  -2  26   3      585.69      592.17      7.41 o
  -1  26   3      416.24      405.50      6.79 o
   0  26   3       37.24       45.11      6.50 o
   1  26   3      616.31      596.96     13.33 o
   2  26   3      285.09      305.45      9.01 o
   3  26   3       59.93       69.47      6.87 o
   4  26   3       30.54       40.86      7.23 o
   5  26   3        1.63        8.25      6.76 o
   6  26   3        3.86        3.21      6.73 o
  -6  27   3        5.92        8.52      6.91 o
  -5  27   3       30.16       27.13      6.76 o
  -4  27   3       64.31       64.67      5.70 o
  -3  27   3        3.90        8.67      6.29 o
  -2  27   3        3.26        8.15      5.73 o
  -1  27   3      276.86      253.98      6.20 o
   0  27   3       45.12       32.82      5.55 o
   1  27   3        0.04        9.04      6.92 o
   2  27   3      284.09      311.24      8.34 o
   3  27   3      211.03      211.84      7.06 o
   4  27   3       19.49       20.30      7.09 o
   5  27   3       11.70       13.29      7.84 o
   6  27   3        0.00       -7.27     20.22 o
  -6  28   3       70.08       61.43      7.47 o
  -5  28   3       66.42       66.52      7.61 o
  -4  28   3       12.66       17.52      5.94 o
  -3  28   3       45.87       48.05      6.88 o
  -2  28   3       16.36       17.30      5.70 o
  -1  28   3       26.91       26.48      5.72 o
   0  28   3      985.55      867.59      9.36 o
   1  28   3        3.04       13.81      6.82 o
   2  28   3      264.10      254.43      9.10 o
   3  28   3      121.74      128.48      6.87 o
   4  28   3        0.50       -0.69      6.20 o
   5  28   3        8.52       11.66      6.58 o
  -6  29   3        0.12        2.39      6.95 o
  -5  29   3       81.11       79.55      6.41 o
  -4  29   3       10.91       10.99      7.59 o
  -3  29   3       26.03       27.18      7.03 o
  -2  29   3      100.41       92.20      6.21 o
  -1  29   3       88.12       90.21      6.44 o
   0  29   3        3.27       11.62      6.54 o
   1  29   3       30.35       21.92      7.11 o
   2  29   3       33.99       42.82      7.82 o
   3  29   3      157.11      154.32      7.73 o
   4  29   3       31.11       28.92      7.82 o
   5  29   3       10.32       14.40      8.07 o
  -5  30   3       35.36       31.61      7.28 o
  -4  30   3       30.70       32.85      7.55 o
  -3  30   3      277.79      267.89      8.36 o
  -2  30   3      634.85      593.95      8.15 o
  -1  30   3        3.39        7.31      5.81 o
   0  30   3       27.80       36.37      6.09 o
   1  30   3        0.09        3.79      6.12 o
   2  30   3       53.56       43.17      6.69 o
   3  30   3      335.77      314.10     10.93 o
   4  30   3       78.43       71.34      7.85 o
   5  30   3        4.48       10.57      8.92 o
  -5  31   3       72.34       62.55      7.12 o
  -4  31   3       26.89       18.70      6.91 o
  -3  31   3        7.52       13.57      6.58 o
  -2  31   3       12.14       24.43      6.52 o
  -1  31   3       95.46       95.98      6.33 o
   0  31   3       44.81       58.13      7.21 o
   1  31   3      126.98      117.51      7.71 o
   2  31   3        4.29        9.14      7.32 o
   3  31   3       41.32       36.68      8.15 o
   4  31   3        6.08        4.81      8.29 o
  -5  32   3       10.76       13.93      7.76 o
  -4  32   3        1.28        5.81      6.67 o
  -3  32   3        3.41        2.63      7.61 o
  -2  32   3       35.75       34.89      6.61 o
  -1  32   3        1.70        8.50      6.50 o
   0  32   3        1.57        4.44      6.49 o
   1  32   3        4.73        5.79      7.98 o
   2  32   3       68.74       49.90      8.12 o
   3  32   3       62.23       59.79      7.93 o
   4  32   3       80.09       81.63     11.21 o
  -4  33   3       20.08       21.26      7.05 o
  -3  33   3       39.81       42.51      8.01 o
  -2  33   3        9.76       13.46      7.01 o
  -1  33   3       35.42       40.25      6.37 o
   0  33   3       39.92       38.72      6.16 o
   1  33   3      113.70      116.32      8.50 o
   2  33   3        9.37       21.96      8.28 o
   3  33   3       46.02       49.92      7.93 o
  -4  34   3       40.35       38.32      7.97 o
  -3  34   3        2.09       -5.71      7.62 o
  -2  34   3      232.32      229.62      7.39 o
  -1  34   3       42.58       45.26      6.84 o
   0  34   3       24.47       28.86      7.04 o
   1  34   3      192.23      203.09      8.35 o
   2  34   3        1.78        5.53      8.58 o
   3  34   3        4.43        7.78      8.10 o
  -3  35   3       36.44       31.37      7.65 o
  -2  35   3       17.56       15.33      6.47 o
  -1  35   3       19.46       21.70      6.34 o
   0  35   3        0.18        2.23      7.25 o
   1  35   3        0.42       -0.38      7.91 o
   2  35   3        0.14        5.41      7.84 o
  -2  36   3        0.46        7.76      6.94 o
  -1  36   3        0.12       -0.31      6.92 o
   0  36   3        1.56        5.96      7.41 o
   1  36   3        0.78        8.27      7.48 o
  -1  37   3        0.56       20.01     20.56 o
   0  37   3       14.85       22.30      9.07 o
  -9   0   4        2.17        8.10      8.95 o
  -8   0   4       12.81        9.19      9.82 o
  -7   0   4       12.81       17.60      7.64 o
  -6   0   4      816.24      846.90     16.81 o
  -5   0   4       67.62       72.22      7.93 o
  -4   0   4     1562.46     1634.39     17.49 o
  -3   0   4      741.13      731.76      9.80 o
  -2   0   4      794.86      751.47     10.30 o
  -1   0   4     3006.58     3073.77     19.53 o
   0   0   4      663.93      754.37     10.94 o
   1   0   4     1096.20     1055.85     26.00 o
   2   0   4      262.24      278.55      8.81 o
   3   0   4      271.70      255.18      6.75 o
   4   0   4       17.14       29.43      9.07 o
   5   0   4      249.74      282.59     10.21 o
   6   0   4      727.12      712.42     50.65 o
   7   0   4       32.82       28.13      8.47 o
   8   0   4       21.47       14.46      8.19 o
  -9   1   4        0.92       11.70      5.57 o
  -8   1   4       30.55       30.66      7.11 o
  -7   1   4        4.80        7.75      4.92 o
  -6   1   4       50.24       51.50      4.80 o
  -5   1   4       96.07       96.09      4.86 o
  -4   1   4     2187.20     2099.65     11.05 o
  -3   1   4       60.35       71.34      5.38 o
  -2   1   4       88.14       71.02      5.32 o
  -1   1   4      454.08      423.05      7.85 o
   0   1   4     1090.86     1099.11     21.25 o
   1   1   4     4142.90     4097.71     68.03 o
   2   1   4       17.37       13.92      5.01 o
   3   1   4      246.62      263.84      5.32 o
   4   1   4        1.77        7.54      6.08 o
   5   1   4        8.77       15.96      5.80 o
   6   1   4        0.34       -2.13      6.58 o
   7   1   4      101.96      101.15      6.55 o
   8   1   4        1.49        2.57      5.20 o
  -9   2   4       36.92       24.81      6.75 o
  -8   2   4       18.30       21.91      7.50 o
  -7   2   4        7.90        7.52      5.21 o
  -6   2   4        1.02        2.49      5.23 o
  -5   2   4      416.41      402.53      5.90 o
  -4   2   4      180.59      171.65      5.43 o
  -3   2   4      441.82      444.00      6.17 o
  -2   2   4      660.77      681.85      7.05 o
  -1   2   4      350.84      323.05      6.47 o
   0   2   4      392.94      360.25      6.82 o
   1   2   4      700.55      663.33      9.45 o
   2   2   4        1.33        3.22      4.76 o
   3   2   4        7.05       13.09      4.67 o
   4   2   4       46.83       47.33      5.90 o
   5   2   4        0.47        5.25      5.65 o
   6   2   4        6.00        4.98      5.37 o
   7   2   4        2.75        4.06      5.65 o
   8   2   4       46.59       36.98      5.92 o
  -9   3   4        2.52        5.47      5.91 o
  -8   3   4       43.11       45.36      5.67 o
  -7   3   4        0.21        3.60      5.00 o
  -6   3   4      172.59      172.60      5.36 o
  -5   3   4        1.08        7.23      5.00 o
  -4   3   4     7627.22     7408.20     43.94 o
  -3   3   4     1363.63     1448.50      8.28 o
  -2   3   4       57.83       55.83      5.13 o
  -1   3   4       19.17       24.81      5.47 o
   0   3   4       51.42       38.91      5.74 o
   1   3   4      194.68      215.50      5.72 o
   2   3   4      128.16      134.55      5.01 o
   3   3   4      143.48      154.05      5.34 o
   4   3   4      248.63      236.73      7.18 o
   5   3   4       15.04       21.56      5.59 o
   6   3   4       12.87       15.32      5.27 o
   7   3   4      148.10      135.52      5.29 o
   8   3   4       52.99       43.25      5.69 o
  -9   4   4       38.16       37.08      5.94 o
  -8   4   4       34.07       38.21      6.79 o
  -7   4   4      147.27      151.48      5.52 o
  -6   4   4       37.78       45.58      4.61 o
  -5   4   4     1081.74     1121.45      8.96 o
  -4   4   4      868.17      798.15      7.41 o
  -3   4   4     2299.35     2336.07     10.15 o
  -2   4   4       54.22       50.18      5.73 o
  -1   4   4        2.05        4.23      4.92 o
   0   4   4      296.11      324.15      5.79 o
   1   4   4      182.88      189.23      5.76 o
   2   4   4     3270.34     3336.70     44.31 o
   3   4   4      130.83      139.06      5.18 o
   4   4   4      211.67      211.60      5.66 o
   5   4   4      448.45      467.12      6.84 o
   6   4   4      244.07      263.53      6.84 o
   7   4   4       35.41       35.75      5.35 o
   8   4   4      125.04      102.32      6.68 o
  -9   5   4        4.25        4.83      6.28 o
  -8   5   4       15.29       10.77      5.53 o
  -7   5   4       11.37       15.38      5.61 o
  -6   5   4       56.56       61.89      5.09 o
  -5   5   4       69.75       74.75      5.12 o
  -4   5   4     1597.14     1543.61      8.34 o
  -3   5   4     1657.18     1641.50     10.76 o
  -2   5   4      838.97      805.16      7.37 o
  -1   5   4       71.15       67.02      5.92 o
   0   5   4      581.43      580.73      7.10 o
   1   5   4     1009.61      926.00     13.11 o
   2   5   4      896.13      857.66      8.04 o
   3   5   4       10.15       10.21      5.00 o
   4   5   4       71.67       67.98      5.58 o
   5   5   4       84.17       81.89      6.77 o
   6   5   4        2.94       10.57      6.09 o
   7   5   4        4.05        3.11      5.61 o
   8   5   4       84.33       75.87      6.68 o
  -9   6   4        1.34        8.03      5.94 o
  -8   6   4        1.09       11.11      6.13 o
  -7   6   4        6.26        7.83      6.27 o
  -6   6   4        6.47        6.92      4.70 o
  -5   6   4       44.10       41.05      4.76 o
  -4   6   4     2188.17     2146.28     11.62 o
  -3   6   4      284.78      257.28      6.08 o
  -2   6   4      837.45      790.50      7.34 o
  -1   6   4      122.08      132.17      4.99 o
   0   6   4       46.22       47.13      4.77 o
   1   6   4      317.92      302.11      5.99 o
   2   6   4     1850.58     1872.01     35.46 o
   3   6   4      102.49      103.80      5.45 o
   4   6   4       17.95       22.75      5.23 o
   5   6   4        2.44       14.36      5.72 o
   6   6   4      360.35      361.77      6.53 o
   7   6   4      170.46      156.38      6.28 o
   8   6   4       56.23       40.49      6.30 o
  -9   7   4       33.95       36.34      6.70 o
  -8   7   4       34.68       41.91      5.95 o
  -7   7   4       11.02       14.03      6.16 o
  -6   7   4      293.31      310.71      6.29 o
  -5   7   4      487.99      530.84      6.28 o
  -4   7   4       70.83       79.28      5.00 o
  -3   7   4      204.80      228.18      5.17 o
  -2   7   4     1650.24     1669.34     10.51 o
  -1   7   4     2413.46     2356.75     22.07 o
   0   7   4      373.14      356.28      5.98 o
   1   7   4      557.51      540.21      6.88 o
   2   7   4       23.38       33.74      5.86 o
   3   7   4      263.99      280.95      6.31 o
   4   7   4      333.81      331.58      6.40 o
   5   7   4      604.73      607.13     13.20 o
   6   7   4      197.71      197.93      5.64 o
   7   7   4        0.38        9.82      5.35 o
   8   7   4        5.41       13.31      6.17 o
  -9   8   4        0.51        2.13      5.82 o
  -8   8   4       13.23       17.15      5.53 o
  -7   8   4        8.52       14.64      6.19 o
  -6   8   4       56.32       61.69      5.41 o
  -5   8   4     1728.40     1740.19      9.28 o
  -4   8   4      135.92      145.64      5.20 o
  -3   8   4      945.75      943.58      9.00 o
  -2   8   4      436.44      466.60      6.59 o
  -1   8   4      891.04      878.45      8.91 o
   0   8   4      106.54      108.23      5.47 o
   1   8   4        0.72        7.75      5.57 o
   2   8   4        4.05        2.92      5.20 o
   3   8   4      592.87      593.91      9.26 o
   4   8   4       32.95       33.83      5.73 o
   5   8   4      110.17      102.62      6.82 o
   6   8   4      272.56      267.84      6.39 o
   7   8   4       75.23       73.60      5.77 o
   8   8   4        0.40       -0.70      6.51 o
  -9   9   4        0.19        6.17      6.24 o
  -8   9   4        1.36        3.21      5.78 o
  -7   9   4        0.75        0.11      5.24 o
  -6   9   4      233.78      219.55      6.00 o
  -5   9   4      213.10      228.79      5.33 o
  -4   9   4      178.81      194.22      5.45 o
  -3   9   4      491.73      501.35      6.38 o
  -2   9   4       53.24       64.16      5.37 o
  -1   9   4       49.29       48.52      5.85 o
   0   9   4     5862.59     5924.62     47.37 o
   1   9   4      152.31      154.00      6.29 o
   2   9   4      633.60      598.20      7.72 o
   3   9   4       60.14       74.33      5.92 o
   4   9   4       25.31       36.42      5.55 o
   5   9   4       10.36        3.39      4.99 o
   6   9   4        3.72       10.31      5.57 o
   7   9   4        4.04       12.99      6.07 o
   8   9   4        0.98        3.04      6.28 o
  -9  10   4        5.76        5.95      5.99 o
  -8  10   4        0.16        7.44      6.81 o
  -7  10   4        6.85        8.90      5.68 o
  -6  10   4       19.40       19.16      5.19 o
  -5  10   4        7.05       12.31      5.56 o
  -4  10   4       13.70       15.66      5.08 o
  -3  10   4       32.26       31.37      5.07 o
  -2  10   4       25.98       31.98      5.73 o
  -1  10   4     1562.29     1547.97     21.04 o
   0  10   4     3952.77     3874.08     28.31 o
   1  10   4      324.86      319.27      7.73 o
   2  10   4      583.18      572.83      7.20 o
   3  10   4      187.17      177.12      6.77 o
   4  10   4        4.51        6.21      5.44 o
   5  10   4      276.42      281.56      6.16 o
   6  10   4        0.54        6.90      5.37 o
   7  10   4        7.18       15.24      6.43 o
   8  10   4        1.71        5.88      6.28 o
  -9  11   4        0.97        7.19      6.92 o
  -8  11   4        5.89       14.31      6.41 o
  -7  11   4       37.03       35.82      5.47 o
  -6  11   4       57.51       68.88      5.40 o
  -5  11   4        8.05       12.91      5.89 o
  -4  11   4       57.39       54.66      5.66 o
  -3  11   4      152.08      161.44      5.85 o
  -2  11   4      545.13      496.20      6.58 o
  -1  11   4       44.14       35.95      5.61 o
   0  11   4     1234.01     1199.10     14.33 o
   1  11   4      276.83      278.21      6.62 o
   2  11   4        7.73        8.43      5.66 o
   3  11   4      323.52      311.36      6.32 o
   4  11   4      272.01      277.07      5.97 o
   5  11   4      763.72      790.38     10.19 o
   6  11   4      113.85      116.30      5.90 o
   7  11   4        3.44        4.55      5.71 o
   8  11   4        5.83        5.15      6.29 o
  -9  12   4        7.24        8.73      6.62 o
  -8  12   4        7.10       14.51      5.60 o
  -7  12   4       33.84       34.04      5.23 o
  -6  12   4       54.86       57.07      5.12 o
  -5  12   4        3.74       11.74      5.63 o
  -4  12   4      652.75      646.84      7.45 o
  -3  12   4       67.91       71.38      6.09 o
  -2  12   4      137.79      146.48      6.65 o
  -1  12   4      181.84      170.35      5.91 o
   0  12   4     2269.67     2374.54     31.78 o
   1  12   4      421.52      406.09      7.88 o
   2  12   4      315.39      302.52      6.47 o
   3  12   4       54.60       53.75      6.22 o
   4  12   4       19.99       23.25      4.69 o
   5  12   4      149.37      146.22      5.25 o
   6  12   4       27.92       34.02      5.57 o
   7  12   4       15.98       13.13      5.55 o
   8  12   4        3.95        5.17      7.50 o
  -9  13   4       24.75       16.51      6.92 o
  -8  13   4        5.25        8.19      5.29 o
  -7  13   4        0.26       10.17      6.06 o
  -6  13   4       97.99      101.21      5.29 o
  -5  13   4        2.62        5.98      6.52 o
  -4  13   4      141.05      129.72      6.23 o
  -3  13   4       35.10       29.98      5.14 o
  -2  13   4      114.80      100.82      6.00 o
  -1  13   4       50.31       57.54      5.97 o
   0  13   4     1115.18     1186.89      9.62 o
   1  13   4      455.79      426.61      8.60 o
   2  13   4     1699.49     1715.44     19.18 o
   3  13   4      290.09      312.98      6.66 o
   4  13   4       75.46       78.58      5.69 o
   5  13   4        6.15        8.22      5.14 o
   6  13   4       28.37       33.14      6.03 o
   7  13   4        7.66       10.87      7.45 o
   8  13   4        0.00       10.74     15.42 o
  -9  14   4        0.51        4.04      6.35 o
  -8  14   4        5.19       13.54      7.13 o
  -7  14   4        0.47        1.39      6.07 o
  -6  14   4        6.35        6.89      6.50 o
  -5  14   4        0.05        2.14      6.63 o
  -4  14   4        4.24        7.31      4.93 o
  -3  14   4      310.90      298.29      6.46 o
  -2  14   4      173.82      167.55      5.95 o
  -1  14   4      207.25      186.81      6.11 o
   0  14   4      628.36      613.76      8.90 o
   1  14   4      478.57      466.75      8.39 o
   2  14   4      156.09      142.90      5.82 o
   3  14   4      734.25      744.75      7.27 o
   4  14   4        0.04        4.43      5.53 o
   5  14   4      188.05      189.82      5.75 o
   6  14   4        5.27        7.86      5.44 o
   7  14   4       10.39       10.38      7.48 o
  -8  15   4       39.07       45.32      6.78 o
  -7  15   4        3.00        4.66      5.49 o
  -6  15   4       91.77      102.92      6.34 o
  -5  15   4      112.21      119.30      6.40 o
  -4  15   4        1.41        8.31      5.77 o
  -3  15   4       95.78      106.76      5.84 o
  -2  15   4      280.38      296.61      6.37 o
  -1  15   4      856.62      848.46     10.04 o
   0  15   4       25.99       15.52      5.87 o
   1  15   4       28.68       29.86      6.17 o
   2  15   4       25.42       29.40      4.93 o
   3  15   4      316.36      318.02      6.66 o
   4  15   4       91.96       83.61      5.61 o
   5  15   4        1.79        5.60      5.64 o
   6  15   4        2.41        5.92      5.95 o
   7  15   4        0.34        2.63      6.48 o
  -8  16   4       36.45       31.11      6.46 o
  -7  16   4       16.80       25.71      6.43 o
  -6  16   4      113.18      121.71      5.96 o
  -5  16   4      119.20      119.44      5.53 o
  -4  16   4       43.88       49.11      6.12 o
  -3  16   4       28.42       29.35      6.22 o
  -2  16   4        1.84        1.87      4.88 o
  -1  16   4      183.44      204.34      6.01 o
   0  16   4       11.87       13.59      5.41 o
   1  16   4       15.40       21.37      5.65 o
   2  16   4      719.42      749.76      9.89 o
   3  16   4      102.58       88.90      5.86 o
   4  16   4       24.29       26.64      6.07 o
   5  16   4        5.74        5.84      5.39 o
   6  16   4       15.15       18.32      5.97 o
   7  16   4        5.05        8.85      8.08 o
  -8  17   4        7.55       16.15      7.46 o
  -7  17   4       72.63       88.65      6.82 o
  -6  17   4      246.73      275.34      6.79 o
  -5  17   4       12.66       10.60      6.35 o
  -4  17   4        0.02        7.66      5.68 o
  -3  17   4        1.60        4.67      6.02 o
  -2  17   4      100.45      123.17      5.70 o
  -1  17   4       44.38       42.47      5.01 o
   0  17   4       67.34       72.26      5.48 o
   1  17   4       36.02       43.85      5.54 o
   2  17   4       96.93       95.36      6.63 o
   3  17   4      292.14      288.04      6.09 o
   4  17   4      180.42      192.18      6.25 o
   5  17   4       23.77       30.10      5.84 o
   6  17   4        1.43        3.53      6.21 o
   7  17   4        6.19        8.68      8.33 o
  -8  18   4        1.75        4.50      6.85 o
  -7  18   4       30.29       37.91      5.87 o
  -6  18   4      348.33      390.48     14.37 o
  -5  18   4       44.02       44.53      5.46 o
  -4  18   4        0.91       -0.75      6.03 o
  -3  18   4     1043.59     1048.00     18.19 o
  -2  18   4      266.31      279.73      6.48 o
  -1  18   4      551.99      564.86      7.29 o
   0  18   4        5.25        5.17      6.03 o
   1  18   4       26.48       20.08      5.78 o
   2  18   4        0.09       -2.36      5.79 o
   3  18   4      288.09      298.71      6.49 o
   4  18   4      225.34      212.18      6.68 o
   5  18   4       16.74       16.68      6.17 o
   6  18   4        9.20        9.76      6.58 o
   7  18   4        0.00       -0.40      6.24 o
  -8  19   4       91.49       81.01      7.23 o
  -7  19   4        1.19       -0.13      5.86 o
  -6  19   4      498.16      511.04      8.96 o
  -5  19   4       12.09       12.31      6.01 o
  -4  19   4      123.29      128.11      6.45 o
  -3  19   4        5.92        5.39      5.79 o
  -2  19   4        3.18        8.44      5.19 o
  -1  19   4      122.59      119.12      6.02 o
   0  19   4       33.97       33.84      5.43 o
   1  19   4        4.41        6.66      5.18 o
   2  19   4      697.92      674.90      9.40 o
   3  19   4       61.64       76.23      5.38 o
   4  19   4      102.14      110.62      5.94 o
   5  19   4       38.85       42.29      6.27 o
   6  19   4        0.06        9.95      7.06 o
   7  19   4        0.23        8.27      7.17 o
  -8  20   4       30.90       38.01      7.09 o
  -7  20   4      260.51      247.41      6.63 o
  -6  20   4       22.35       30.26      7.40 o
  -5  20   4       48.32       52.16      5.53 o
  -4  20   4       47.21       46.94      5.45 o
  -3  20   4        0.73        7.42      6.05 o
  -2  20   4      170.87      176.47      5.71 o
  -1  20   4      473.76      479.43      7.13 o
   0  20   4      102.89       99.28      5.78 o
   1  20   4      130.60      125.65      5.72 o
   2  20   4        1.90        9.65      4.82 o
   3  20   4       28.85       30.21      5.91 o
   4  20   4      688.55      641.58      7.22 o
   5  20   4        1.40        8.27      6.82 o
   6  20   4       12.00       17.34      7.18 o
   7  20   4        1.19        9.12      6.89 o
  -8  21   4      143.44      106.96      7.10 o
  -7  21   4       97.47       98.34      7.46 o
  -6  21   4       16.15       19.42      5.60 o
  -5  21   4        2.34        7.78      5.71 o
  -4  21   4       87.89       94.80      6.30 o
  -3  21   4      109.42      120.06      6.42 o
  -2  21   4      534.14      487.54      6.69 o
  -1  21   4      209.68      187.86      6.18 o
   0  21   4      159.88      158.39      5.85 o
   1  21   4       71.93       70.14      5.33 o
   2  21   4      106.78      116.37      5.83 o
   3  21   4        3.70        8.19      5.11 o
   4  21   4        0.32        0.52      6.14 o
   5  21   4       10.35       11.69      5.57 o
   6  21   4       18.01       28.72      6.84 o
  -7  22   4      102.58       96.21      6.71 o
  -6  22   4        3.91       10.92      6.12 o
  -5  22   4      101.79       97.82      5.73 o
  -4  22   4        2.02        4.70      5.63 o
  -3  22   4       76.11       71.63      5.68 o
  -2  22   4       32.53       36.14      6.13 o
  -1  22   4       10.59       17.76      5.12 o
   0  22   4       73.46       76.47      5.66 o
   1  22   4       99.82      103.30      6.35 o
   2  22   4      433.64      405.45      6.06 o
   3  22   4      137.10      126.94      5.89 o
   4  22   4       55.29       48.41      5.82 o
   5  22   4       92.82       88.36      6.74 o
   6  22   4        0.46        8.09      6.96 o
  -7  23   4        2.72       -1.17      6.97 o
  -6  23   4       13.69       15.52      6.20 o
  -5  23   4        7.14        2.97      5.90 o
  -4  23   4       51.14       53.01      6.25 o
  -3  23   4       69.19       76.28      6.21 o
  -2  23   4       18.40       18.57      5.77 o
  -1  23   4       34.03       32.84      5.43 o
   0  23   4        0.03        0.38      5.93 o
   1  23   4      177.84      184.18      6.30 o
   2  23   4       81.93       79.13      5.35 o
   3  23   4      273.80      251.72      6.71 o
   4  23   4        4.55        8.68      6.38 o
   5  23   4        0.00        5.62      6.48 o
   6  23   4        4.18        8.87      7.24 o
  -7  24   4        0.04        1.65      6.08 o
  -6  24   4       38.30       36.41      5.86 o
  -5  24   4        4.54       10.07      6.02 o
  -4  24   4       21.61       23.63      5.45 o
  -3  24   4        2.70        8.66      5.73 o
  -2  24   4      736.82      727.55     11.12 o
  -1  24   4        3.28        0.18      5.09 o
   0  24   4       40.44       46.83      5.88 o
   1  24   4       24.43       28.97      5.84 o
   2  24   4      243.93      222.27      5.67 o
   3  24   4      195.46      226.15      7.28 o
   4  24   4       16.01       14.40      6.51 o
   5  24   4        5.15        2.26      6.47 o
   6  24   4       10.09       15.38      7.21 o
  -7  25   4        1.13        4.01      6.87 o
  -6  25   4        6.18        6.34      6.87 o
  -5  25   4       15.97       23.57      6.49 o
  -4  25   4        0.01        2.83      5.82 o
  -3  25   4        7.58        7.85      6.71 o
  -2  25   4      366.71      350.12      6.62 o
  -1  25   4      222.24      211.46      6.47 o
   0  25   4       72.08       71.99      5.27 o
   1  25   4        7.93       18.88      5.65 o
   2  25   4       11.48        8.32      5.52 o
   3  25   4      193.12      221.96      6.94 o
   4  25   4      128.85      141.63      7.19 o
   5  25   4        8.89       21.11      6.44 o
   6  25   4        9.55        8.92      6.68 o
  -7  26   4        0.35        2.75     13.98 o
  -6  26   4        0.07       -1.62      6.45 o
  -5  26   4        4.41       14.71      5.99 o
  -4  26   4       19.16       23.27      6.39 o
  -3  26   4      108.69      105.19      5.95 o
  -2  26   4      686.69      677.96      7.90 o
  -1  26   4      250.04      234.07      5.82 o
   0  26   4       31.57       36.52      5.55 o
   1  26   4        0.03       -0.84      6.19 o
   2  26   4      390.95      368.66      9.04 o
   3  26   4      192.86      187.52      6.45 o
   4  26   4      102.11      106.64      8.78 o
   5  26   4        7.83       12.55      6.45 o
  -6  27   4        7.80        9.27      6.51 o
  -5  27   4        3.24        6.09      7.36 o
  -4  27   4      125.59      138.54      7.34 o
  -3  27   4       41.29       67.77      7.10 o
  -2  27   4      210.93      213.45      6.47 o
  -1  27   4      215.17      182.27      6.53 o
   0  27   4       93.07       83.61      6.42 o
   1  27   4      584.51      560.07      8.45 o
   2  27   4      136.87      134.90      6.33 o
   3  27   4      153.54      161.92      6.78 o
   4  27   4       60.34       66.44      7.36 o
   5  27   4       56.41       61.44      7.81 o
  -6  28   4        0.05        4.11      6.76 o
  -5  28   4       74.34       84.51      6.41 o
  -4  28   4       22.94       31.61      6.53 o
  -3  28   4        1.82        2.33      6.14 o
  -2  28   4        1.08       -3.28      6.00 o
  -1  28   4      221.24      226.59      6.24 o
   0  28   4      602.60      510.84      7.87 o
   1  28   4       11.87       18.26      6.16 o
   2  28   4        0.00        0.34      6.97 o
   3  28   4       38.22       36.54      6.69 o
   4  28   4       64.71       77.28      7.42 o
   5  28   4       91.00       93.68      7.58 o
  -6  29   4       37.54       31.30      7.02 o
  -5  29   4        0.00       -1.92      7.17 o
  -4  29   4       99.35       99.06      6.11 o
  -3  29   4       14.29       16.84      7.07 o
  -2  29   4      150.14      154.00      6.39 o
  -1  29   4      157.50      160.57      6.30 o
   0  29   4      482.83      478.78      7.27 o
   1  29   4        0.72       -0.56      6.56 o
   2  29   4        1.59       11.71      6.48 o
   3  29   4        3.89        7.45      5.82 o
   4  29   4      100.67       89.69      7.21 o
  -5  30   4        6.88        8.49      7.81 o
  -4  30   4        5.76       15.32      6.42 o
  -3  30   4      214.19      227.05      7.86 o
  -2  30   4        9.75        6.33      6.09 o
  -1  30   4       16.78       17.74      5.84 o
   0  30   4       78.96       80.88      6.38 o
   1  30   4       47.05       58.87      6.76 o
   2  30   4        9.49       11.04      6.23 o
   3  30   4       34.58       31.83      5.93 o
   4  30   4        1.05        4.42      6.98 o
  -5  31   4       21.11       19.52      6.46 o
  -4  31   4       19.63       22.97      6.10 o
  -3  31   4        4.79        5.19      6.81 o
  -2  31   4       62.41       60.81      6.42 o
  -1  31   4       17.40       13.17      6.05 o
   0  31   4      135.78      132.23      7.17 o
   1  31   4       32.07       29.41      6.69 o
   2  31   4        4.84        6.16      6.34 o
   3  31   4       20.80       32.74      7.05 o
   4  31   4        0.15        7.86      7.50 o
  -4  32   4       32.73       36.58      7.16 o
  -3  32   4       28.78       33.53      6.98 o
  -2  32   4       11.05       14.59      6.74 o
  -1  32   4        2.91       11.37      6.79 o
   0  32   4       44.44       33.52      5.88 o
   1  32   4        7.00       19.88      7.52 o
   2  32   4        1.45        4.39      6.13 o
   3  32   4       28.06       36.66      6.78 o
  -4  33   4      147.51      163.09      8.62 o
  -3  33   4        0.15        0.45      7.60 o
  -2  33   4       45.79       52.82      6.17 o
  -1  33   4       10.76       14.33      5.95 o
   0  33   4       51.65       58.90      6.62 o
   1  33   4        0.24        6.56      7.52 o
   2  33   4        4.03       10.91      7.00 o
   3  33   4        1.86        7.73      7.92 o
  -3  34   4        0.87        8.06      6.46 o
  -2  34   4        0.00        6.90      6.03 o
  -1  34   4        1.40        9.66      6.88 o
   0  34   4        8.65       11.80      7.22 o
   1  34   4        0.02        2.37      7.23 o
   2  34   4       10.72       19.44      7.98 o
  -3  35   4       12.11       25.79     10.34 o
  -2  35   4       17.59       10.92      7.48 o
  -1  35   4       40.45       50.94      6.99 o
   0  35   4       11.42       19.29      7.72 o
   1  35   4       12.68       11.77      8.23 o
  -1  36   4        0.33        5.37      7.56 o
   0  36   4        1.41        4.44      8.15 o
  -9   1   5        1.55       10.47      9.30 o
  -8   1   5       25.88       27.07      5.88 o
  -7   1   5       19.16       18.96      4.84 o
  -6   1   5       37.26       45.05      5.09 o
  -5   1   5        0.21       11.20      5.62 o
  -4   1   5       50.23       46.02      5.21 o
  -3   1   5      443.59      476.62      5.72 o
  -2   1   5        1.39        9.35      4.98 o
  -1   1   5      631.55      646.39      7.51 o
   0   1   5     1847.54     1845.65     25.03 o
   1   1   5     1645.21     1681.66     21.47 o
   2   1   5      266.90      272.40      5.70 o
   3   1   5      238.18      245.33      6.18 o
   4   1   5        8.93       12.93      5.10 o
   5   1   5       48.53       58.91      5.48 o
   6   1   5        0.36       11.31      6.28 o
   7   1   5        0.20        6.50      6.14 o
   8   1   5       48.88       43.73      5.85 o
  -9   2   5       22.81       14.47      7.50 o
  -8   2   5        8.25       10.95      5.97 o
  -7   2   5        0.60        0.11      5.04 o
  -6   2   5       77.82       81.61      5.43 o
  -5   2   5       69.20       70.01      5.45 o
  -4   2   5       12.62       17.82      4.87 o
  -3   2   5      438.46      412.25      5.84 o
  -2   2   5      132.85      129.65      5.39 o
  -1   2   5     3828.59     3956.67     35.79 o
   0   2   5     1509.60     1512.43     24.54 o
   1   2   5      767.03      773.97     14.39 o
   2   2   5        0.83        8.34      5.10 o
   3   2   5       97.90       90.15      5.19 o
   4   2   5       57.52       58.12      4.97 o
   5   2   5        8.29       13.51      5.59 o
   6   2   5       29.02       29.12      5.43 o
   7   2   5        9.35       11.00      7.12 o
   8   2   5        7.64        3.62      6.66 o
  -9   3   5       69.01       66.75      7.67 o
  -8   3   5        2.75        9.62      6.38 o
  -7   3   5        0.58        4.18      5.27 o
  -6   3   5      635.56      639.99      7.84 o
  -5   3   5      374.63      355.47      5.64 o
  -4   3   5       39.53       35.04      5.42 o
  -3   3   5      369.17      344.08      6.37 o
  -2   3   5       13.37       16.03      5.50 o
  -1   3   5     3134.76     3265.85     35.91 o
   0   3   5       72.90       78.13      5.56 o
   1   3   5     1399.37     1446.83     21.52 o
   2   3   5     1119.04     1121.38     19.38 o
   3   3   5       55.56       56.90      4.79 o
   4   3   5      120.70      126.43      5.37 o
   5   3   5      131.47      131.22      6.39 o
   6   3   5        1.27       -0.06      5.11 o
   7   3   5       10.72       10.09      7.09 o
   8   3   5        9.86       17.40      5.56 o
  -9   4   5       14.31       17.46      6.06 o
  -8   4   5       15.88       16.29      5.37 o
  -7   4   5        2.64        5.80      4.62 o
  -6   4   5        6.29       17.54      5.08 o
  -5   4   5      139.94      146.22      5.27 o
  -4   4   5      379.12      385.98      5.57 o
  -3   4   5      224.56      202.08      5.54 o
  -2   4   5      230.34      236.36      5.59 o
  -1   4   5     3359.01     3344.25     35.90 o
   0   4   5     2297.27     2254.59     29.31 o
   1   4   5        5.74        5.93      4.35 o
   2   4   5       32.24       40.59      4.94 o
   3   4   5      431.98      425.97      8.43 o
   4   4   5        2.06        5.58      5.25 o
   5   4   5       38.18       37.37      6.30 o
   6   4   5       28.13       37.57      6.31 o
   7   4   5        1.76       -1.95      6.35 o
   8   4   5        1.77       -3.46      6.47 o
  -9   5   5       22.51       29.81      6.93 o
  -8   5   5       32.92       37.61      5.52 o
  -7   5   5        4.03        2.40      5.35 o
  -6   5   5      472.39      450.47      6.12 o
  -5   5   5      236.43      240.92      5.25 o
  -4   5   5       80.32       84.79      5.28 o
  -3   5   5      680.68      700.94      7.05 o
  -2   5   5       12.26       13.47      5.05 o
  -1   5   5     2422.45     2302.47     23.05 o
   0   5   5       22.19       24.48      4.90 o
   1   5   5      389.75      455.58      6.55 o
   2   5   5      192.64      176.66      5.61 o
   3   5   5        1.80        8.50      5.50 o
   4   5   5      141.88      136.46      5.59 o
   5   5   5      469.23      456.23      6.70 o
   6   5   5       21.89       30.97      6.76 o
   7   5   5        9.24       16.53      7.12 o
   8   5   5        1.98        6.88      5.87 o
  -9   6   5      112.83       88.02      6.88 o
  -8   6   5       25.58       39.21      6.17 o
  -7   6   5        4.50        7.97      4.81 o
  -6   6   5       32.98       40.10      5.28 o
  -5   6   5       21.73       27.13      5.27 o
  -4   6   5       29.32       25.88      5.12 o
  -3   6   5     2611.74     2756.80     18.65 o
  -2   6   5      330.59      338.32      6.39 o
  -1   6   5       59.96       59.99      4.32 o
   0   6   5       37.07       39.85      4.85 o
   1   6   5      124.70      117.90      4.88 o
   2   6   5       25.25       27.23      4.92 o
   3   6   5      419.33      393.10      6.64 o
   4   6   5       17.56       18.50      5.01 o
   5   6   5      137.24      128.42      6.11 o
   6   6   5        1.10        4.29      5.85 o
   7   6   5       29.59       38.93      7.12 o
   8   6   5        0.81        2.01      6.07 o
  -9   7   5       17.41       13.12      6.58 o
  -8   7   5      122.13      110.12      6.54 o
  -7   7   5        9.88       10.16      5.32 o
  -6   7   5      203.08      205.58      5.91 o
  -5   7   5      117.01      110.97      4.86 o
  -4   7   5       22.29       28.56      5.38 o
  -3   7   5      799.89      824.11      8.62 o
  -2   7   5     1428.82     1480.43     13.18 o
  -1   7   5        6.07        8.23      5.91 o
   0   7   5       11.80       13.11      4.61 o
   1   7   5      201.00      211.66      5.80 o
   2   7   5       98.47       91.59      5.35 o
   3   7   5      234.81      224.48      6.91 o
   4   7   5      124.65      135.47      5.69 o
   5   7   5       43.91       41.52      5.39 o
   6   7   5       33.17       35.51      6.10 o
   7   7   5        3.42       11.57      5.93 o
   8   7   5        1.08        7.31      7.36 o
  -9   8   5        9.02       17.44      6.49 o
  -8   8   5       28.59       32.83      6.77 o
  -7   8   5      161.48      152.35      5.80 o
  -6   8   5      140.71      142.01      5.16 o
  -5   8   5        0.02       -4.81      4.81 o
  -4   8   5      566.47      553.47      5.97 o
  -3   8   5      418.13      439.12      5.82 o
  -2   8   5       59.94       62.81      5.38 o
  -1   8   5      374.35      361.34      6.48 o
   0   8   5     1755.66     1728.19     21.71 o
   1   8   5      307.94      296.02      5.70 o
   2   8   5      263.02      286.18      6.42 o
   3   8   5        0.36        4.45      4.92 o
   4   8   5       30.67       26.08      6.13 o
   5   8   5       50.82       55.57      5.16 o
   6   8   5       14.85       21.77      5.56 o
   7   8   5        0.02        7.64      6.30 o
  -9   9   5        1.07        2.74      6.05 o
  -8   9   5       16.70       20.22      5.50 o
  -7   9   5       37.06       43.89      5.94 o
  -6   9   5        0.01        0.70      5.07 o
  -5   9   5        4.69        7.09      4.51 o
  -4   9   5       71.05       83.05      4.69 o
  -3   9   5       53.42       62.35      5.13 o
  -2   9   5      605.38      588.35      6.70 o
  -1   9   5      168.96      162.23      5.37 o
   0   9   5     1413.90     1385.28     15.08 o
   1   9   5      139.94      134.43      5.63 o
   2   9   5        0.00       11.06      5.42 o
   3   9   5        0.59        4.68      5.50 o
   4   9   5      441.76      419.64      8.94 o
   5   9   5        2.82       12.46      5.43 o
   6   9   5       68.94       75.23      5.75 o
   7   9   5       48.35       40.34      6.46 o
  -9  10   5        0.37       -1.23      6.48 o
  -8  10   5        0.98       -0.91      5.30 o
  -7  10   5       11.68       14.26      5.26 o
  -6  10   5       84.96       92.97      5.61 o
  -5  10   5       46.10       55.43      5.60 o
  -4  10   5      964.60      989.93     10.31 o
  -3  10   5      276.48      266.86      5.78 o
  -2  10   5       16.95       15.26      4.80 o
  -1  10   5      318.72      340.74      6.64 o
   0  10   5      301.02      289.61      6.22 o
   1  10   5        1.14        7.81      5.86 o
   2  10   5       38.80       48.85      5.58 o
   3  10   5       17.18       12.12      5.07 o
   4  10   5      281.48      256.49      5.85 o
   5  10   5        7.78        6.98      5.73 o
   6  10   5       14.98       23.33      5.92 o
   7  10   5      110.38       94.55      6.96 o
  -9  11   5       23.13       25.87      7.85 o
  -8  11   5        1.01        6.32      6.40 o
  -7  11   5        5.22        3.21      5.80 o
  -6  11   5        3.72        9.60      5.83 o
  -5  11   5       65.93       63.24      5.36 o
  -4  11   5       73.95       73.76      5.15 o
  -3  11   5     1025.63     1030.74     12.08 o
  -2  11   5        0.01        3.90      5.10 o
  -1  11   5       46.95       46.09      5.93 o
   0  11   5       76.11       87.51      6.13 o
   1  11   5       62.23       54.81      5.76 o
   2  11   5     1530.25     1490.22     14.74 o
   3  11   5        9.83        9.63      5.86 o
   4  11   5      216.18      220.05      5.63 o
   5  11   5       12.60       14.21      5.48 o
   6  11   5        0.04        2.92      6.08 o
   7  11   5       19.48       16.89      6.97 o
  -9  12   5        7.91        5.34      6.86 o
  -8  12   5        1.13        9.46      6.21 o
  -7  12   5       11.57       22.55      6.44 o
  -6  12   5       23.02       22.37      5.07 o
  -5  12   5        3.24        9.35      5.49 o
  -4  12   5       46.67       55.86      5.47 o
  -3  12   5       67.51       73.59      5.56 o
  -2  12   5       28.24       22.55      5.33 o
  -1  12   5       29.73       37.97      5.95 o
   0  12   5      159.77      172.71      5.44 o
   1  12   5       70.34       73.69      6.38 o
   2  12   5      334.99      336.65      6.74 o
   3  12   5       15.30       15.62      5.21 o
   4  12   5       27.87       38.45      5.91 o
   5  12   5      101.87      107.25      5.54 o
   6  12   5       18.51       20.02      6.65 o
   7  12   5        1.09       12.68      6.44 o
  -9  13   5        4.04        7.09      6.91 o
  -8  13   5        7.58       15.41      6.74 o
  -7  13   5        2.48        2.79      5.83 o
  -6  13   5        2.21        8.00      5.13 o
  -5  13   5        9.28       13.58      5.96 o
  -4  13   5        6.05        4.07      5.92 o
  -3  13   5      593.81      610.35      9.61 o
  -2  13   5     2380.08     2397.04     21.86 o
  -1  13   5      180.88      173.24      5.46 o
   0  13   5       34.67       47.64      5.62 o
   1  13   5        9.86       15.48      5.26 o
   2  13   5      216.74      215.39      6.81 o
   3  13   5      398.71      377.23      6.77 o
   4  13   5        8.36       13.04      5.56 o
   5  13   5        0.22        3.47      5.26 o
   6  13   5        0.15       -2.73      5.36 o
   7  13   5       14.35       15.35      7.12 o
  -8  14   5       29.74       28.27      6.09 o
  -7  14   5        5.53        3.72      6.01 o
  -6  14   5        7.35        8.72      6.73 o
  -5  14   5        0.16        6.96      5.54 o
  -4  14   5      370.96      369.92     11.80 o
  -3  14   5       14.12       16.66      5.14 o
  -2  14   5       60.25       71.46      5.77 o
  -1  14   5       18.85       18.85      5.39 o
   0  14   5      120.34      102.86      5.50 o
   1  14   5       31.50       32.25      5.22 o
   2  14   5      242.67      250.51      6.16 o
   3  14   5       90.25       92.48      5.51 o
   4  14   5       18.47       26.14      6.31 o
   5  14   5       47.80       47.90      5.37 o
   6  14   5       29.76       23.75      5.19 o
   7  14   5        7.50       18.69      7.02 o
  -8  15   5       41.92       45.69      6.53 o
  -7  15   5       89.51       81.58      6.27 o
  -6  15   5       21.50       32.80      7.30 o
  -5  15   5       69.11       71.44      6.05 o
  -4  15   5        0.68        0.93      5.69 o
  -3  15   5       18.57       23.47      6.52 o
  -2  15   5      109.30      107.54      6.34 o
  -1  15   5       90.08       85.52      5.97 o
   0  15   5      247.91      241.95      6.63 o
   1  15   5        0.31        0.48      5.78 o
   2  15   5     2219.43     2163.96     14.78 o
   3  15   5        1.28        3.27      5.60 o
   4  15   5      199.99      200.38      5.33 o
   5  15   5        4.09       10.37      5.76 o
   6  15   5        0.81        7.81      6.88 o
   7  15   5        4.38       13.23      6.07 o
  -8  16   5       14.56       20.97      7.45 o
  -7  16   5      151.24      147.18      5.77 o
  -6  16   5        0.11        5.30      5.70 o
  -5  16   5      247.34      250.79      6.15 o
  -4  16   5      696.23      677.32      7.97 o
  -3  16   5       38.03       41.12      5.89 o
  -2  16   5      519.78      507.39      8.04 o
  -1  16   5        0.11        4.64      5.67 o
   0  16   5      113.85      121.27      6.05 o
   1  16   5      107.23      104.37      5.36 o
   2  16   5       67.00       66.65      5.26 o
   3  16   5      256.44      265.76      5.69 o
   4  16   5      209.51      213.85      6.32 o
   5  16   5        8.04       15.52      5.50 o
   6  16   5       44.79       54.06      6.36 o
   7  16   5        0.30        9.21      6.53 o
  -8  17   5       24.76       26.53      7.53 o
  -7  17   5        2.39       12.49      6.95 o
  -6  17   5        3.05       12.71      5.47 o
  -5  17   5        0.12        2.07      6.74 o
  -4  17   5     1676.15     1710.55     22.04 o
  -3  17   5       13.00       15.22      5.19 o
  -2  17   5       13.64       16.70      5.50 o
  -1  17   5      537.79      517.14      7.35 o
   0  17   5      420.43      420.39      6.31 o
   1  17   5      128.76      124.23      6.16 o
   2  17   5     1259.53     1233.07     17.45 o
   3  17   5        9.33       12.48      5.28 o
   4  17   5      132.08      132.32      5.90 o
   5  17   5       54.71       49.88      5.59 o
   6  17   5        7.19       10.01      5.95 o
   7  17   5        0.09        2.75      6.28 o
  -8  18   5       26.70       23.85      6.26 o
  -7  18   5        1.35        6.48      7.21 o
  -6  18   5      141.07      139.97      6.62 o
  -5  18   5       18.30       20.29      6.12 o
  -4  18   5     1035.66     1061.74     20.76 o
  -3  18   5       21.74       26.31      5.87 o
  -2  18   5      818.49      789.35      7.54 o
  -1  18   5       19.66       16.51      5.22 o
   0  18   5        1.46        6.09      5.53 o
   1  18   5      253.66      261.39      6.18 o
   2  18   5       98.02       90.40      5.82 o
   3  18   5      472.02      466.25      8.43 o
   4  18   5        0.28        0.27      5.46 o
   5  18   5       10.68       18.82      6.47 o
   6  18   5        4.80        6.79      5.92 o
  -8  19   5       17.40       12.96      6.44 o
  -7  19   5       20.78       18.09      6.25 o
  -6  19   5        2.29        3.31      5.34 o
  -5  19   5        3.22       10.29      5.27 o
  -4  19   5      346.17      337.18      7.70 o
  -3  19   5        2.74        7.43      5.95 o
  -2  19   5      646.11      640.40      7.13 o
  -1  19   5       24.74       24.44      5.29 o
   0  19   5        1.66       11.25      4.82 o
   1  19   5       99.58      105.88      5.85 o
   2  19   5      139.65      151.98      6.26 o
   3  19   5       34.02       49.75      5.68 o
   4  19   5       20.76       19.86      5.90 o
   5  19   5        0.26        1.69      5.60 o
   6  19   5       10.79       22.54      7.44 o
  -8  20   5      100.56       78.70      7.05 o
  -7  20   5       85.52       76.62      5.82 o
  -6  20   5      459.94      452.26     13.31 o
  -5  20   5       48.43       35.39      6.79 o
  -4  20   5      208.88      207.72      8.14 o
  -3  20   5      104.13      121.74      6.54 o
  -2  20   5     1035.63     1011.55      8.34 o
  -1  20   5       28.86       27.96      5.44 o
   0  20   5       24.45       25.48      5.92 o
   1  20   5      215.67      225.95      5.92 o
   2  20   5       48.05       61.16      6.18 o
   3  20   5      796.14      746.06     13.60 o
   4  20   5       15.11       17.75      5.96 o
   5  20   5       25.92       30.32      6.30 o
   6  20   5        0.29       10.17      7.04 o
  -7  21   5       53.93       53.57      6.98 o
  -6  21   5      251.48      251.63      6.37 o
  -5  21   5       12.23        9.51      5.59 o
  -4  21   5       79.80       70.75      5.92 o
  -3  21   5        1.29       10.48      6.14 o
  -2  21   5        1.45        5.52      5.66 o
  -1  21   5       19.87       29.46      5.18 o
   0  21   5       34.01       33.46      5.94 o
   1  21   5       58.12       58.38      4.81 o
   2  21   5        6.28       17.59      5.99 o
   3  21   5       10.69       17.02      5.85 o
   4  21   5       12.69       20.98      6.00 o
   5  21   5        2.43        7.50      6.18 o
   6  21   5       26.53       25.45      6.35 o
  -7  22   5        0.74       -0.08      5.85 o
  -6  22   5      265.93      262.23      8.51 o
  -5  22   5      170.22      164.36      6.77 o
  -4  22   5      218.70      231.68      6.38 o
  -3  22   5      241.68      253.44      6.23 o
  -2  22   5      267.84      258.73      6.39 o
  -1  22   5       20.88       23.14      5.25 o
   0  22   5      106.34       95.62      5.70 o
   1  22   5       19.49       33.08      6.20 o
   2  22   5       88.70       82.44      6.23 o
   3  22   5      469.30      468.93     10.46 o
   4  22   5       33.89       33.60      6.08 o
   5  22   5        0.79        7.00      6.42 o
   6  22   5        0.48        5.67      7.10 o
  -7  23   5       11.17       18.55      6.56 o
  -6  23   5      203.90      202.76      7.16 o
  -5  23   5        2.13       14.44      6.38 o
  -4  23   5      158.83      155.61      6.02 o
  -3  23   5       84.28       96.97      5.91 o
  -2  23   5      189.91      176.75      5.43 o
  -1  23   5       38.16       34.56      5.05 o
   0  23   5      209.23      203.62      5.73 o
   1  23   5        0.35        5.34      5.81 o
   2  23   5        0.25        4.32      5.71 o
   3  23   5      178.01      179.69      6.36 o
   4  23   5      136.84      144.04      6.13 o
   5  23   5        2.95       13.99      6.33 o
   6  23   5       12.57       12.84      9.70 o
  -7  24   5       17.45       22.16      7.15 o
  -6  24   5       10.09       15.41      6.27 o
  -5  24   5       15.68       23.92      6.47 o
  -4  24   5        9.22       12.46      6.25 o
  -3  24   5       98.89      106.76      6.47 o
  -2  24   5        0.76        9.31      5.52 o
  -1  24   5       25.76       37.42      5.55 o
   0  24   5      322.62      333.48      6.15 o
   1  24   5        0.98        3.85      5.36 o
   2  24   5       37.02       32.48      5.86 o
   3  24   5       12.03       12.36      5.51 o
   4  24   5       77.89       75.35      6.80 o
   5  24   5       10.09       14.52      6.01 o
  -7  25   5       28.33       18.83      6.63 o
  -6  25   5        5.00        4.40      6.39 o
  -5  25   5        0.47        7.59      6.02 o
  -4  25   5       22.42       30.28      5.97 o
  -3  25   5      122.21      128.30      6.43 o
  -2  25   5       28.57       26.57      6.19 o
  -1  25   5        0.88        4.38      5.26 o
   0  25   5       12.34       20.81      5.60 o
   1  25   5      280.25      279.93      7.36 o
   2  25   5        0.02       -0.08      5.78 o
   3  25   5      194.26      185.53      6.82 o
   4  25   5      150.43      137.68      6.59 o
   5  25   5       24.25       26.89      7.07 o
  -6  26   5        0.11       -1.77      6.09 o
  -5  26   5        0.56        2.18      7.20 o
  -4  26   5      162.95      163.94      6.57 o
  -3  26   5        0.52        3.57      6.18 o
  -2  26   5      672.45      650.40      7.47 o
  -1  26   5       34.17       28.56      6.00 o
   0  26   5       10.19       12.21      5.14 o
   1  26   5        9.38        9.13      6.14 o
   2  26   5       83.65       75.44      6.11 o
   3  26   5       11.35       17.39      6.65 o
   4  26   5        5.48       12.00      6.39 o
   5  26   5       58.09       49.72      7.01 o
  -6  27   5       13.42       20.68      7.12 o
  -5  27   5        1.52        7.82      6.75 o
  -4  27   5       12.83       13.79      6.72 o
  -3  27   5        0.07        2.50      5.70 o
  -2  27   5       13.91       20.02      5.71 o
  -1  27   5      144.39      142.09      5.88 o
   0  27   5        6.48       12.73      5.52 o
   1  27   5       92.47       96.75      5.96 o
   2  27   5      188.29      185.34      6.50 o
   3  27   5        0.89        6.09      5.89 o
   4  27   5      115.78      109.15      7.86 o
   5  27   5       72.11       64.17     14.12 o
  -6  28   5        1.97        7.75      6.73 o
  -5  28   5       27.34       33.41      6.51 o
  -4  28   5       41.66       42.69      6.23 o
  -3  28   5      149.78      159.82      7.46 o
  -2  28   5       56.57       57.87      6.51 o
  -1  28   5       48.35       42.24      6.00 o
   0  28   5       18.22       18.15      6.07 o
   1  28   5       14.16       14.50      6.14 o
   2  28   5       60.94       57.27      6.81 o
   3  28   5      193.68      187.30      7.32 o
   4  28   5        2.22        9.14      6.53 o
  -5  29   5        0.35        5.59      6.26 o
  -4  29   5      160.51      160.32      8.10 o
  -3  29   5       23.55       29.88      7.31 o
  -2  29   5       23.09       28.03      6.19 o
  -1  29   5        0.59        5.39      5.31 o
   0  29   5        0.01        3.49      6.41 o
   1  29   5      112.80      106.94      7.04 o
   2  29   5       17.64       17.68      7.26 o
   3  29   5       77.14       84.50      6.66 o
   4  29   5       11.28       12.73      6.76 o
  -5  30   5        4.83       15.08      7.83 o
  -4  30   5        0.07        3.15      6.88 o
  -3  30   5       24.33       29.43      7.04 o
  -2  30   5       18.34       24.92      5.67 o
  -1  30   5        4.80       11.75      6.83 o
   0  30   5       18.44       16.22      6.78 o
   1  30   5        0.06        7.23      6.17 o
   2  30   5       60.76       50.37      6.98 o
   3  30   5        6.95       11.63      5.91 o
  -5  31   5        0.16        0.62     20.08 o
  -4  31   5       25.65       18.12      6.22 o
  -3  31   5       32.72       34.16      6.95 o
  -2  31   5       48.23       48.14      6.91 o
  -1  31   5       67.19       56.45      5.68 o
   0  31   5        0.02        4.31      6.11 o
   1  31   5        0.09       -0.35      6.45 o
   2  31   5        0.08        5.30      6.89 o
   3  31   5       13.47       14.21      6.80 o
  -4  32   5       52.25       61.99      7.69 o
  -3  32   5       23.93       25.18      7.08 o
  -2  32   5       47.98       43.11      7.16 o
  -1  32   5       59.30       62.79      6.80 o
   0  32   5       46.35       45.98      7.14 o
   1  32   5        1.54        3.44      7.11 o
   2  32   5       32.18       33.46      6.41 o
   3  32   5       19.94       21.42     11.60 o
  -3  33   5        2.80        6.91      7.20 o
  -2  33   5        3.59        8.72      6.68 o
  -1  33   5        0.68        4.00      6.38 o
   0  33   5       42.76       60.24      7.20 o
   1  33   5       44.01       40.07      7.43 o
   2  33   5       12.75       15.17      8.12 o
  -3  34   5       42.04       48.20      8.55 o
  -2  34   5       28.23       42.35      6.90 o
  -1  34   5      111.36      116.48      6.86 o
   0  34   5        8.28       10.00      7.51 o
   1  34   5       80.14       96.35      8.34 o
  -1  35   5       37.37       47.09      7.08 o
   0  35   5        0.01        8.24      7.99 o
  -9   0   6       87.71       71.57      9.73 o
  -8   0   6       73.01       81.93      8.10 o
  -7   0   6       86.94      103.07      7.06 o
  -6   0   6      179.02      185.87      7.24 o
  -5   0   6       27.12       31.65      7.37 o
  -4   0   6        1.23       13.00      7.28 o
  -3   0   6      227.95      223.67      9.07 o
  -2   0   6        5.64        6.44      7.48 o
  -1   0   6        4.99       17.46      6.93 o
   0   0   6       73.98       86.33      7.74 o
   1   0   6     1597.30     1686.61     40.35 o
   2   0   6        2.54        7.11      6.23 o
   3   0   6      348.62      353.53     12.71 o
   4   0   6        0.27        0.15      6.54 o
   5   0   6       34.34       31.74      8.45 o
   6   0   6        1.92       17.04      9.70 o
   7   0   6        5.93       33.61     12.93 o
  -9   1   6       16.20       27.22      6.95 o
  -8   1   6        0.29        8.54      5.47 o
  -7   1   6       18.05       20.46      5.57 o
  -6   1   6       26.88       24.68      4.59 o
  -5   1   6      104.59      100.84      5.39 o
  -4   1   6      168.32      167.25      6.16 o
  -3   1   6      605.04      581.32      7.95 o
  -2   1   6       79.41       92.00      5.01 o
  -1   1   6     2158.00     2195.50     16.01 o
   0   1   6      563.38      608.88      9.19 o
   1   1   6        8.38        7.51      4.41 o
   2   1   6        0.45        4.31      4.94 o
   3   1   6      204.47      207.82      5.26 o
   4   1   6       52.98       58.25      4.76 o
   5   1   6       42.33       38.09      6.12 o
   6   1   6        9.87        9.77      5.10 o
   7   1   6       19.86       15.79      6.91 o
  -9   2   6       86.55       71.76      6.49 o
  -8   2   6      108.02      109.53      5.97 o
  -7   2   6        0.81       12.45      4.88 o
  -6   2   6       41.62       38.83      5.11 o
  -5   2   6       21.08       24.46      4.89 o
  -4   2   6       43.87       37.82      5.56 o
  -3   2   6      528.81      516.77      7.25 o
  -2   2   6      118.22      105.69      5.81 o
  -1   2   6      729.18      761.40     11.85 o
   0   2   6       42.73       41.42      5.08 o
   1   2   6     1396.46     1384.84     15.94 o
   2   2   6      728.41      698.82     10.54 o
   3   2   6       39.68       37.02      4.98 o
   4   2   6        3.86        2.71      5.35 o
   5   2   6      143.78      139.90      7.33 o
   6   2   6        0.21        3.19      7.02 o
   7   2   6       14.59       18.09      8.06 o
  -9   3   6       60.15       57.46      6.83 o
  -8   3   6      274.10      267.77      8.64 o
  -7   3   6       27.94       31.43      5.32 o
  -6   3   6      695.93      702.47     11.55 o
  -5   3   6        0.40       -1.92      4.67 o
  -4   3   6      112.05      118.05      5.20 o
  -3   3   6        4.96       10.17      5.49 o
  -2   3   6      827.50      844.56     10.10 o
  -1   3   6       15.13       13.71      5.06 o
   0   3   6        5.43        7.73      4.79 o
   1   3   6     1743.42     1818.23     26.69 o
   2   3   6      104.19       98.87      5.32 o
   3   3   6       40.19       49.14      5.52 o
   4   3   6       88.51       85.74      5.20 o
   5   3   6       18.43       21.36      6.16 o
   6   3   6        3.47        9.15      5.53 o
   7   3   6        1.07        0.18      6.12 o
  -9   4   6       13.11       10.25      7.58 o
  -8   4   6      129.32      123.69      6.58 o
  -7   4   6      474.03      479.14     10.73 o
  -6   4   6      204.91      193.04      5.51 o
  -5   4   6      458.03      455.17      6.17 o
  -4   4   6       99.12      103.34      5.31 o
  -3   4   6       65.99       74.68      5.00 o
  -2   4   6      109.26      114.67      5.56 o
  -1   4   6     2849.90     2865.42     40.80 o
   0   4   6     1137.26     1186.67     16.25 o
   1   4   6      195.51      192.08      5.11 o
   2   4   6        0.15       -0.82      4.94 o
   3   4   6        5.91        5.93      4.87 o
   4   4   6      234.46      236.11      6.63 o
   5   4   6      141.19      132.71      6.11 o
   6   4   6        1.12        7.61      7.08 o
   7   4   6        7.33        7.75      6.99 o
  -9   5   6        0.03       18.42      7.54 o
  -8   5   6       36.61       43.02      5.64 o
  -7   5   6      875.36      860.53     14.05 o
  -6   5   6      202.97      181.19      5.58 o
  -5   5   6       39.65       32.39      5.71 o
  -4   5   6     1499.17     1451.51     10.51 o
  -3   5   6       85.17       97.22      5.33 o
  -2   5   6        2.84        1.79      4.84 o
  -1   5   6      555.88      603.29      6.42 o
   0   5   6      655.17      653.91      8.06 o
   1   5   6      160.37      165.98      5.11 o
   2   5   6       22.45       22.92      4.87 o
   3   5   6       95.05       78.90      5.62 o
   4   5   6      828.83      845.25     10.93 o
   5   5   6        0.76        7.62      5.34 o
   6   5   6        0.26       12.33      5.91 o
   7   5   6        0.03       -5.47      6.93 o
  -9   6   6        2.19       14.59      7.17 o
  -8   6   6      107.98      117.15      5.91 o
  -7   6   6       21.94       29.62      5.16 o
  -6   6   6     1677.43     1641.85     12.37 o
  -5   6   6        1.55        6.29      5.03 o
  -4   6   6      173.71      178.81      5.46 o
  -3   6   6      135.63      126.69      5.97 o
  -2   6   6      444.51      435.83      6.33 o
  -1   6   6      130.18      137.35      5.61 o
   0   6   6     1048.67     1025.74     15.13 o
   1   6   6      262.99      254.39      5.58 o
   2   6   6        0.33        5.15      5.42 o
   3   6   6      237.97      229.02      6.18 o
   4   6   6      289.54      268.33      5.87 o
   5   6   6      142.08      124.60      5.25 o
   6   6   6        2.32        9.41      5.61 o
   7   6   6        0.00        4.70      5.72 o
  -9   7   6        0.20        0.68      6.75 o
  -8   7   6       21.82       18.30      5.62 o
  -7   7   6        0.48        6.45      5.21 o
  -6   7   6      493.53      508.37      6.79 o
  -5   7   6       16.45       25.98      5.11 o
  -4   7   6       85.83       83.20      5.39 o
  -3   7   6      437.26      404.93      6.03 o
  -2   7   6       14.37       18.23      5.29 o
  -1   7   6       23.91       43.15      5.10 o
   0   7   6      352.23      352.50      6.07 o
   1   7   6       78.53       87.71      5.88 o
   2   7   6      553.39      549.92     11.08 o
   3   7   6      339.70      321.98      5.81 o
   4   7   6      612.24      640.56      8.43 o
   5   7   6       67.52       64.40      5.18 o
   6   7   6        4.39        4.27      6.03 o
   7   7   6        0.01        3.18      5.68 o
  -9   8   6        0.13        3.10      5.74 o
  -8   8   6        3.90        6.95      5.91 o
  -7   8   6      100.31      111.28      5.82 o
  -6   8   6        0.01       -1.12      5.66 o
  -5   8   6      359.09      332.45      6.18 o
  -4   8   6       45.87       49.16      4.87 o
  -3   8   6      237.20      235.34      5.93 o
  -2   8   6      377.96      360.44      5.60 o
  -1   8   6      225.42      236.72      5.41 o
   0   8   6      222.87      230.33      5.55 o
   1   8   6        5.13        7.04      4.70 o
   2   8   6       25.51       27.12      5.75 o
   3   8   6      473.53      456.76      7.73 o
   4   8   6      263.98      235.08      6.20 o
   5   8   6        4.92        7.62      5.18 o
   6   8   6        7.69       12.62      7.05 o
   7   8   6        0.03        4.37      6.15 o
  -9   9   6        8.34       17.47      6.49 o
  -8   9   6       48.41       36.90      5.91 o
  -7   9   6        4.08        7.35      5.19 o
  -6   9   6        0.02        3.34      4.97 o
  -5   9   6      576.81      594.88      7.35 o
  -4   9   6        7.26       12.85      5.65 o
  -3   9   6        6.97        8.95      5.04 o
  -2   9   6       32.76       39.77      4.85 o
  -1   9   6        5.57        6.89      4.97 o
   0   9   6       56.48       59.40      5.95 o
   1   9   6        4.59        5.37      5.10 o
   2   9   6      114.87      112.85      5.50 o
   3   9   6      347.86      339.70      6.01 o
   4   9   6       12.38       18.49      5.14 o
   5   9   6        6.67       18.19      5.52 o
   6   9   6       25.87       15.10      6.56 o
   7   9   6       11.11       10.06      5.89 o
  -9  10   6        1.96        2.24      6.73 o
  -8  10   6        8.65       19.12      6.44 o
  -7  10   6       13.97       18.84      5.33 o
  -6  10   6       56.47       56.19      5.25 o
  -5  10   6       56.82       67.92      5.02 o
  -4  10   6       25.15       28.81      5.27 o
  -3  10   6        2.65        5.00      5.42 o
  -2  10   6      164.24      153.49      5.16 o
  -1  10   6       95.12       89.89      5.48 o
   0  10   6       80.03       84.05      5.67 o
   1  10   6        1.94       -2.87      5.03 o
   2  10   6      106.00      104.93      5.67 o
   3  10   6      600.94      606.80     10.05 o
   4  10   6       10.84       16.91      5.34 o
   5  10   6       13.19       16.46      5.52 o
   6  10   6        0.00        4.66      5.42 o
   7  10   6       10.04       11.46      5.86 o
  -9  11   6        2.38        4.25      6.84 o
  -8  11   6        2.35       13.89      6.67 o
  -7  11   6        6.46       14.60      6.11 o
  -6  11   6        1.37        7.72      5.50 o
  -5  11   6       55.05       54.11      5.10 o
  -4  11   6      127.57      117.34      5.37 o
  -3  11   6        0.22       -0.28      4.78 o
  -2  11   6      661.12      643.12      7.59 o
  -1  11   6        6.08       12.74      5.54 o
   0  11   6      472.48      459.88      7.75 o
   1  11   6        7.90       14.44      5.03 o
   2  11   6       63.12       54.89      6.05 o
   3  11   6       13.07       12.79      5.35 o
   4  11   6      237.46      238.20      6.02 o
   5  11   6       35.16       39.56      5.62 o
   6  11   6       13.11        7.22      5.97 o
   7  11   6        0.02        5.85      6.32 o
  -8  12   6       25.59       24.49      6.05 o
  -7  12   6       37.24       40.45      6.17 o
  -6  12   6      115.06      116.71      5.30 o
  -5  12   6        0.10        3.52      5.29 o
  -4  12   6       14.32       19.26      4.64 o
  -3  12   6        0.06        5.09      5.69 o
  -2  12   6       36.84       34.41      5.30 o
  -1  12   6       22.30       17.44      4.98 o
   0  12   6      269.34      256.75      5.97 o
   1  12   6       25.39       23.43      5.95 o
   2  12   6        4.87        4.88      5.51 o
   3  12   6       28.05       34.22      5.54 o
   4  12   6       42.79       45.36      5.02 o
   5  12   6       11.71        8.13      5.59 o
   6  12   6        4.18        5.09      6.10 o
   7  12   6        2.20        4.34      7.10 o
  -8  13   6        5.17        4.92      6.76 o
  -7  13   6       43.12       44.50      6.87 o
  -6  13   6       24.69       28.55      6.53 o
  -5  13   6       14.19       25.52      5.08 o
  -4  13   6       18.22       19.12      5.30 o
  -3  13   6      314.87      323.05      6.04 o
  -2  13   6        7.88       16.94      5.32 o
  -1  13   6       88.99       87.88      5.52 o
   0  13   6      358.10      356.19      6.44 o
   1  13   6      269.11      256.49      8.03 o
   2  13   6       28.37       26.15      5.96 o
   3  13   6      255.27      241.17      6.24 o
   4  13   6       68.23       65.50      6.07 o
   5  13   6       35.99       46.27      5.81 o
   6  13   6       13.84       20.23      6.17 o
   7  13   6        6.93        1.19      6.82 o
  -8  14   6        0.77        2.93      6.49 o
  -7  14   6        5.64        6.38      6.37 o
  -6  14   6       11.85        7.66      6.30 o
  -5  14   6        4.84       10.85      5.96 o
  -4  14   6       48.17       47.66      5.41 o
  -3  14   6      152.09      154.35      5.53 o
  -2  14   6     1146.38     1108.36     12.36 o
  -1  14   6      144.70      130.51      5.80 o
   0  14   6      389.74      368.17      5.98 o
   1  14   6      213.53      203.57      6.67 o
   2  14   6        0.05        4.75      6.00 o
   3  14   6        2.18        5.50      5.63 o
   4  14   6      104.44      100.70      5.95 o
   5  14   6        5.70        5.91      5.83 o
   6  14   6        1.43        0.42      5.42 o
  -8  15   6        0.16        4.96      6.52 o
  -7  15   6        0.37        6.67      6.97 o
  -6  15   6        3.00        8.99      5.55 o
  -5  15   6      242.89      233.87      9.90 o
  -4  15   6       15.93       24.33      5.72 o
  -3  15   6       88.80       90.29      5.22 o
  -2  15   6     1736.48     1653.25     18.18 o
  -1  15   6      116.03      112.55      5.63 o
   0  15   6      197.87      184.99      6.49 o
   1  15   6       88.69       81.37      5.82 o
   2  15   6       49.51       56.76      6.04 o
   3  15   6        1.97        8.03      6.42 o
   4  15   6       18.98       20.25      6.19 o
   5  15   6       40.13       38.88      5.23 o
   6  15   6       25.80       24.53      5.78 o
  -8  16   6        0.69        3.41      6.98 o
  -7  16   6       49.34       68.39      6.77 o
  -6  16   6       62.65       55.81      5.96 o
  -5  16   6       13.53       12.92      5.75 o
  -4  16   6        7.90       13.97      5.91 o
  -3  16   6        1.66       -1.19      5.30 o
  -2  16   6      499.91      482.63      7.64 o
  -1  16   6       51.43       53.50      5.03 o
   0  16   6        7.25        4.91      5.67 o
   1  16   6     1499.97     1450.73     19.89 o
   2  16   6        2.11        4.48      6.23 o
   3  16   6       70.39       67.76      6.15 o
   4  16   6       96.94       93.47      4.90 o
   5  16   6       26.19       22.23      5.78 o
   6  16   6       59.39       64.42      6.17 o
  -8  17   6        1.66        8.88      7.18 o
  -7  17   6        4.03        7.93      5.81 o
  -6  17   6        4.32        3.34      6.85 o
  -5  17   6      176.35      165.45      6.15 o
  -4  17   6      159.48      171.67      6.30 o
  -3  17   6      159.34      166.42      6.02 o
  -2  17   6     1702.98     1636.68     14.98 o
  -1  17   6      150.67      150.82      6.60 o
   0  17   6      103.49      109.26      5.66 o
   1  17   6      196.08      198.86      5.98 o
   2  17   6      434.95      404.36      6.40 o
   3  17   6        0.24        8.55      5.49 o
   4  17   6        1.36        9.71      6.19 o
   5  17   6        5.57        8.66      6.08 o
   6  17   6       63.24       66.57      6.71 o
  -8  18   6       21.02       18.75      6.31 o
  -7  18   6        0.00        0.57      6.09 o
  -6  18   6       60.87       61.77      7.78 o
  -5  18   6       71.41       69.48      5.80 o
  -4  18   6     1127.94     1145.34     14.01 o
  -3  18   6      159.28      164.61      5.55 o
  -2  18   6      167.55      155.64      5.67 o
  -1  18   6      127.44      120.28      6.16 o
   0  18   6      396.58      387.76      6.97 o
   1  18   6      279.93      279.22      7.09 o
   2  18   6       61.35       50.78      5.87 o
   3  18   6       24.09       14.95      5.47 o
   4  18   6        3.82       14.91      5.68 o
   5  18   6        1.12        0.95      5.70 o
   6  18   6        3.77        5.15      5.86 o
  -8  19   6        3.18       -6.43      8.67 o
  -7  19   6        0.40        0.40      6.19 o
  -6  19   6        1.67        6.39      5.35 o
  -5  19   6       68.39       72.73      6.99 o
  -4  19   6     1129.60     1059.67     17.57 o
  -3  19   6       59.78       52.03      6.28 o
  -2  19   6        3.07       12.29      5.82 o
  -1  19   6        3.14        0.27      5.24 o
   0  19   6      794.33      738.39      7.94 o
   1  19   6       30.07       31.45      5.86 o
   2  19   6      399.91      414.53      6.74 o
   3  19   6        3.82        4.74      5.55 o
   4  19   6        5.36       11.08      5.63 o
   5  19   6        0.06        5.13      7.21 o
   6  19   6        1.86        8.03      7.14 o
  -7  20   6       29.59       27.48      6.91 o
  -6  20   6        9.61       13.13      5.73 o
  -5  20   6        2.21       10.17      6.91 o
  -4  20   6        4.22        5.82      5.47 o
  -3  20   6      159.91      145.88      5.84 o
  -2  20   6       20.54       24.69      5.60 o
  -1  20   6        8.38       14.82      5.68 o
   0  20   6       51.23       42.69      5.55 o
   1  20   6       35.44       43.60      5.38 o
   2  20   6      215.92      181.75      5.73 o
   3  20   6       11.85        9.09      5.69 o
   4  20   6        3.00        6.34      6.01 o
   5  20   6        3.75        1.97      5.99 o
   6  20   6        6.83       13.43      7.26 o
  -7  21   6        1.63        8.11      6.59 o
  -6  21   6        4.43        1.48      5.91 o
  -5  21   6       16.64       11.36      5.69 o
  -4  21   6      320.17      291.49     11.66 o
  -3  21   6      278.05      243.09      5.59 o
  -2  21   6        1.69       -1.55      5.46 o
  -1  21   6       38.84       38.63      5.13 o
   0  21   6        0.10        7.34      5.17 o
   1  21   6      125.98      130.88      5.38 o
   2  21   6      297.59      305.63      6.91 o
   3  21   6       26.39       32.58      6.02 o
   4  21   6       29.60       31.77      5.84 o
   5  21   6        5.29        9.33      6.16 o
  -7  22   6        2.24        1.26      6.17 o
  -6  22   6       77.73       77.48      7.45 o
  -5  22   6        0.71        6.76      5.22 o
  -4  22   6       51.34       56.32      6.44 o
  -3  22   6        1.49        6.26      6.00 o
  -2  22   6       44.25       43.31      6.02 o
  -1  22   6       18.66       18.48      5.53 o
   0  22   6       91.21       92.80      5.11 o
   1  22   6       35.52       38.58      5.45 o
   2  22   6       75.41       64.93      5.81 o
   3  22   6       48.31       37.03      7.08 o
   4  22   6        4.01        9.50      6.58 o
   5  22   6        4.17       15.23      7.57 o
  -7  23   6        4.70        7.72      6.28 o
  -6  23   6        1.97        9.29      5.71 o
  -5  23   6       55.60       56.18      6.55 o
  -4  23   6      370.38      358.70      8.82 o
  -3  23   6      221.06      199.69      6.31 o
  -2  23   6       37.87       32.72      5.94 o
  -1  23   6        2.16       10.28      5.20 o
   0  23   6        1.15        9.95      5.37 o
   1  23   6      107.78       94.72      6.46 o
   2  23   6       23.97       20.56      6.90 o
   3  23   6        1.78       16.73      5.66 o
   4  23   6        0.74        5.90      5.64 o
   5  23   6        0.57        3.83      6.41 o
  -6  24   6        0.72        5.75      6.44 o
  -5  24   6       21.14       26.83      6.72 o
  -4  24   6      269.83      278.84      9.29 o
  -3  24   6      125.02       98.39      6.34 o
  -2  24   6       92.78       83.02      6.23 o
  -1  24   6       20.56       20.20      5.19 o
   0  24   6       57.53       56.04      6.21 o
   1  24   6       31.47       27.44      5.60 o
   2  24   6       17.73       24.51      6.93 o
   3  24   6        0.44        9.02      5.75 o
   4  24   6        9.23        4.87      6.33 o
   5  24   6      106.27       97.96      7.62 o
  -6  25   6       94.74       73.13      7.25 o
  -5  25   6       36.61       31.56      5.70 o
  -4  25   6      168.41      175.55      7.97 o
  -3  25   6        0.44        4.57      6.70 o
  -2  25   6       50.78       64.30      6.04 o
  -1  25   6      306.06      297.83      6.51 o
   0  25   6       59.76       57.17      6.26 o
   1  25   6       23.82       16.62      5.71 o
   2  25   6       54.32       60.89      6.26 o
   3  25   6       30.97       29.92      5.61 o
   4  25   6       55.36       45.33      6.66 o
  -6  26   6        2.72        8.52      6.66 o
  -5  26   6       53.11       54.25      6.16 o
  -4  26   6        0.51        7.67      7.17 o
  -3  26   6      347.77      368.80      7.70 o
  -2  26   6        0.15       -0.66      5.56 o
  -1  26   6        0.16        1.56      5.40 o
   0  26   6        5.97       14.13      5.54 o
   1  26   6       97.43      107.61      6.92 o
   2  26   6      102.86      108.72      7.01 o
   3  26   6        5.82       15.63      6.40 o
   4  26   6       58.34       64.25      6.76 o
  -6  27   6        4.81       10.11      7.33 o
  -5  27   6       18.68       28.63      7.62 o
  -4  27   6      200.98      207.44     11.40 o
  -3  27   6       15.56       21.06      6.08 o
  -2  27   6       27.80       18.89      6.08 o
  -1  27   6       11.91       13.80      6.04 o
   0  27   6        3.82        7.80      6.40 o
   1  27   6        6.42       16.57      6.14 o
   2  27   6       25.02       29.06      6.33 o
   3  27   6       58.08       54.72      6.69 o
   4  27   6        2.94        7.18      6.61 o
  -5  28   6        5.20       12.52      6.95 o
  -4  28   6       30.88       28.97      6.92 o
  -3  28   6       17.93       19.17      7.28 o
  -2  28   6       60.55       61.56      6.57 o
  -1  28   6        0.90        1.99      5.89 o
   0  28   6        0.83        8.75      6.68 o
   1  28   6        1.06       15.80      6.50 o
   2  28   6       13.39       25.08      6.75 o
   3  28   6       13.46        5.75      7.73 o
  -5  29   6       63.05       75.42      8.02 o
  -4  29   6       27.50       22.00      7.78 o
  -3  29   6       17.78       26.26      7.45 o
  -2  29   6        0.06        1.95      6.18 o
  -1  29   6        0.53        6.42      6.43 o
   0  29   6        1.43        7.62      6.04 o
   1  29   6        4.31        2.59      6.29 o
   2  29   6        1.95        3.77      5.71 o
   3  29   6        0.42       11.12      6.74 o
  -4  30   6       43.18       31.72      7.17 o
  -3  30   6        0.23        7.93      6.98 o
  -2  30   6        5.34        0.49      5.95 o
  -1  30   6        1.76       11.49      5.61 o
   0  30   6       16.13       19.39      6.54 o
   1  30   6       45.22       49.14      6.66 o
   2  30   6        0.44        6.14      6.26 o
   3  30   6        0.28       11.37      6.98 o
  -4  31   6        7.66        3.32      6.89 o
  -3  31   6       18.04       25.82      7.02 o
  -2  31   6       15.24        6.98      6.87 o
  -1  31   6        0.73        8.04      7.04 o
   0  31   6        0.30        9.48      7.07 o
   1  31   6        5.23       10.18      7.13 o
   2  31   6        3.74        8.43      6.68 o
  -3  32   6       90.89      103.50      6.89 o
  -2  32   6      134.82      135.05      6.71 o
  -1  32   6       26.67       38.47      6.73 o
   0  32   6       46.14       52.68      6.87 o
   1  32   6       13.99       20.18      7.24 o
   2  32   6       16.97        6.65     14.26 o
  -2  33   6       39.28       45.30      7.48 o
  -1  33   6       33.88       40.55      6.88 o
   0  33   6       35.33       49.24      8.13 o
   1  33   6       21.77       29.49      8.21 o
  -9   1   7        8.36       11.57      5.80 o
  -8   1   7      108.62      103.78      5.84 o
  -7   1   7      111.86      110.38      5.97 o
  -6   1   7      148.63      161.69      5.88 o
  -5   1   7        9.68       13.88      5.17 o
  -4   1   7        4.01        5.65      4.59 o
  -3   1   7      352.97      376.15      5.99 o
  -2   1   7        0.03       10.18      5.57 o
  -1   1   7       61.96       56.68      5.06 o
   0   1   7       56.09       53.15      4.83 o
   1   1   7      153.08      145.06      5.30 o
   2   1   7        0.52        3.57      5.18 o
   3   1   7     1020.33     1046.59     19.17 o
   4   1   7       63.39       60.30      4.78 o
   5   1   7        7.20        8.69      5.93 o
   6   1   7        0.02        2.47      6.12 o
   7   1   7        3.40        5.17      6.40 o
  -9   2   7        3.58        4.75      6.02 o
  -8   2   7        3.13        8.47      5.32 o
  -7   2   7       89.07       88.72      5.46 o
  -6   2   7      188.71      188.86      5.37 o
  -5   2   7       23.57       23.43      5.50 o
  -4   2   7      265.55      251.77      5.82 o
  -3   2   7      108.24       91.75      5.02 o
  -2   2   7      797.26      795.32     13.08 o
  -1   2   7      135.24      141.78      5.28 o
   0   2   7      433.42      427.52      5.69 o
   1   2   7      421.02      433.24      6.31 o
   2   2   7        0.59        8.88      4.73 o
   3   2   7       33.98       40.78      5.50 o
   4   2   7       27.43       26.55      6.20 o
   5   2   7        4.17        4.87      6.01 o
   6   2   7        2.55       13.44      6.66 o
   7   2   7        0.13       10.75      7.40 o
  -9   3   7        0.08       10.23      6.01 o
  -8   3   7        0.04        6.33      5.82 o
  -7   3   7       29.51       37.22      5.36 o
  -6   3   7      237.65      234.71      5.75 o
  -5   3   7        0.00        6.23      4.73 o
  -4   3   7       25.81       22.05      5.31 o
  -3   3   7        0.16        4.49      5.47 o
  -2   3   7      158.03      147.98      5.84 o
  -1   3   7      645.26      678.73      7.41 o
   0   3   7       49.26       52.41      4.80 o
   1   3   7      165.98      174.73      5.51 o
   2   3   7      324.63      329.36      5.93 o
   3   3   7      204.52      200.77      6.57 o
   4   3   7        5.75       11.56      6.18 o
   5   3   7       57.11       58.53      6.13 o
   6   3   7        0.17        9.07      6.60 o
   7   3   7       11.46       17.30      7.05 o
  -9   4   7        5.30       -2.30      7.22 o
  -8   4   7        7.88        7.18      5.41 o
  -7   4   7      212.33      228.63      5.94 o
  -6   4   7       57.82       57.86      5.05 o
  -5   4   7      445.65      454.47      6.18 o
  -4   4   7        3.88       11.49      5.49 o
  -3   4   7      159.80      146.39      5.20 o
  -2   4   7     1169.70     1188.08      8.86 o
  -1   4   7      127.69      115.56      6.04 o
   0   4   7        6.36        9.97      5.24 o
   1   4   7      989.41     1014.33     11.86 o
   2   4   7      135.90      137.17      5.51 o
   3   4   7       19.30       23.24      4.51 o
   4   4   7      190.09      178.05      4.98 o
   5   4   7       49.12       47.08      4.93 o
   6   4   7        3.04       13.83      7.20 o
   7   4   7        1.49       -3.52      7.16 o
  -9   5   7        4.54        9.73      6.84 o
  -8   5   7      165.69      151.95      6.92 o
  -7   5   7        1.03        4.78      5.11 o
  -6   5   7      364.91      394.17      7.01 o
  -5   5   7      287.09      287.76      5.44 o
  -4   5   7       20.38       27.46      4.80 o
  -3   5   7        5.11        6.59      5.01 o
  -2   5   7       28.87       27.68      5.39 o
  -1   5   7        2.95        5.38      5.31 o
   0   5   7       17.82       21.16      5.29 o
   1   5   7      669.77      685.33      8.38 o
   2   5   7       17.93       24.54      4.94 o
   3   5   7      357.23      349.94      6.38 o
   4   5   7        4.20        7.55      5.32 o
   5   5   7        5.60       14.47      5.45 o
   6   5   7        1.82        7.74      6.57 o
   7   5   7        0.01        2.26      7.30 o
  -9   6   7        1.51        8.23      6.02 o
  -8   6   7        7.51       12.89      6.74 o
  -7   6   7        7.82        9.70      6.01 o
  -6   6   7      137.52      139.95      5.03 o
  -5   6   7      138.69      140.09      5.05 o
  -4   6   7        0.02        3.84      4.95 o
  -3   6   7      189.69      185.77      5.41 o
  -2   6   7      638.95      593.25     11.01 o
  -1   6   7       55.47       64.11      4.84 o
   0   6   7       51.13       55.50      5.37 o
   1   6   7      369.23      357.48      5.75 o
   2   6   7        4.79       12.03      5.06 o
   3   6   7      728.26      743.37     10.50 o
   4   6   7       56.45       57.31      6.24 o
   5   6   7       19.85       22.29      5.40 o
   6   6   7       14.68       15.39      7.24 o
   7   6   7        0.00        8.91      6.97 o
  -9   7   7       27.82       12.38      6.87 o
  -8   7   7        3.78        7.72      5.10 o
  -7   7   7        1.68        6.58      4.97 o
  -6   7   7      253.72      242.11      5.92 o
  -5   7   7      476.70      483.44      6.25 o
  -4   7   7     1030.15     1025.62      6.83 o
  -3   7   7        0.28       10.13      4.76 o
  -2   7   7      408.11      400.51      5.90 o
  -1   7   7        6.45       13.11      5.27 o
   0   7   7       38.45       37.88      5.51 o
   1   7   7       36.44       48.46      5.11 o
   2   7   7      488.02      445.24      6.15 o
   3   7   7       71.72       80.49      5.27 o
   4   7   7      108.69      100.40      6.34 o
   5   7   7        1.34        5.28      5.24 o
   6   7   7        0.47        2.70      6.28 o
  -8   8   7      191.55      177.87      6.82 o
  -7   8   7        7.79       16.00      5.18 o
  -6   8   7      237.18      236.10      6.15 o
  -5   8   7       47.35       51.67      4.53 o
  -4   8   7      567.08      536.22      5.89 o
  -3   8   7      131.08      140.09      4.97 o
  -2   8   7        8.23       29.23      7.63 o
  -1   8   7      368.40      393.50      6.10 o
   0   8   7      138.56      148.60      5.62 o
   1   8   7       51.40       46.89      5.36 o
   2   8   7        3.02       10.51      5.54 o
   3   8   7      325.65      313.47      6.30 o
   4   8   7        3.42        4.34      5.50 o
   5   8   7       25.15       20.86      5.62 o
   6   8   7       17.74       13.40      6.84 o
  -8   9   7        1.48       -0.01      6.09 o
  -7   9   7        8.81       12.28      5.29 o
  -6   9   7       50.88       58.31      5.21 o
  -5   9   7      290.42      292.93      5.58 o
  -4   9   7      321.14      322.84      5.95 o
  -3   9   7       86.31       85.32      5.61 o
  -2   9   7        0.19        1.12      5.67 o
  -1   9   7       48.07       42.06      5.28 o
   0   9   7      205.71      198.93      5.62 o
   1   9   7       14.15       16.86      4.75 o
   2   9   7     1452.56     1433.58     18.53 o
   3   9   7      158.17      154.49      5.91 o
   4   9   7        0.54        9.01      5.15 o
   5   9   7      107.17      112.26      6.23 o
   6   9   7        0.24        1.56      7.32 o
  -8  10   7        2.26        1.72      6.13 o
  -7  10   7        5.17        1.58      5.28 o
  -6  10   7       64.84       63.00      5.44 o
  -5  10   7        3.38        3.37      5.06 o
  -4  10   7      213.16      210.81      5.69 o
  -3  10   7       80.70       66.05      5.03 o
  -2  10   7        0.76        8.19      5.04 o
  -1  10   7       91.23       88.80      5.62 o
   0  10   7      234.36      233.74      5.37 o
   1  10   7       84.85       92.24      5.47 o
   2  10   7      202.51      209.78      7.03 o
   3  10   7        8.96       18.02      5.21 o
   4  10   7       55.84       61.95      6.00 o
   5  10   7        0.04        2.33      6.01 o
   6  10   7        5.97        4.09      7.44 o
  -8  11   7       16.92       17.82      7.05 o
  -7  11   7        0.04        1.83      5.57 o
  -6  11   7       71.26       71.39      5.74 o
  -5  11   7      136.72      140.72      5.92 o
  -4  11   7       78.59       70.93      5.00 o
  -3  11   7       19.74       25.28      4.93 o
  -2  11   7      195.63      191.84      5.77 o
  -1  11   7       36.88       37.11      5.18 o
   0  11   7       28.47       28.74      5.74 o
   1  11   7        0.58        6.23      5.12 o
   2  11   7        0.62        8.09      5.81 o
   3  11   7      117.52      109.53      6.08 o
   4  11   7        0.20        3.97      5.18 o
   5  11   7       18.09       14.52      5.50 o
   6  11   7       10.71       11.41      6.58 o
  -8  12   7        5.89        6.23      5.85 o
  -7  12   7        0.47        7.35      5.93 o
  -6  12   7       17.40       17.14      5.38 o
  -5  12   7       16.97       13.80      5.59 o
  -4  12   7        3.92        8.63      5.29 o
  -3  12   7       10.70       14.60      4.97 o
  -2  12   7       18.77       27.22      5.02 o
  -1  12   7        9.36       14.44      4.76 o
   0  12   7       95.09       93.72      5.33 o
   1  12   7      356.37      349.48     11.67 o
   2  12   7      423.45      418.57      8.10 o
   3  12   7       12.01       20.86      5.79 o
   4  12   7      100.20      103.71      6.19 o
   5  12   7       66.71       66.00      5.89 o
   6  12   7       24.12       17.39      6.72 o
  -8  13   7        5.75       10.27      8.55 o
  -7  13   7       83.81       77.74      6.15 o
  -6  13   7        2.96       10.33      5.14 o
  -5  13   7       73.37       87.92      4.90 o
  -4  13   7       14.29        8.71      4.67 o
  -3  13   7      304.05      303.82      5.92 o
  -2  13   7        4.78        4.95      5.31 o
  -1  13   7      435.15      440.17      6.49 o
   0  13   7       91.77       92.35      6.20 o
   1  13   7       51.87       54.66      5.24 o
   2  13   7      139.25      136.16      6.01 o
   3  13   7        3.18        7.47      5.73 o
   4  13   7        0.09       -2.19      5.79 o
   5  13   7        6.87        8.28      6.29 o
   6  13   7        5.49        8.78      6.78 o
  -8  14   7        7.94       11.43      7.19 o
  -7  14   7        0.12        4.28      6.61 o
  -6  14   7        3.09       10.17      5.58 o
  -5  14   7        0.27        5.92      5.55 o
  -4  14   7      145.19      143.09      5.66 o
  -3  14   7       44.31       51.63      5.28 o
  -2  14   7       62.58       66.71      5.14 o
  -1  14   7      191.44      189.93      6.18 o
   0  14   7     2157.44     2143.41     33.23 o
   1  14   7       19.28       25.05      4.94 o
   2  14   7       27.28       32.41      6.03 o
   3  14   7       41.85       42.69      5.57 o
   4  14   7        4.86        9.72      5.37 o
   5  14   7        0.35        4.90      7.28 o
   6  14   7        0.69        4.36      5.79 o
  -8  15   7       16.40       28.04      6.77 o
  -7  15   7        2.27        5.60      6.20 o
  -6  15   7       39.42       43.69      6.11 o
  -5  15   7      111.14      112.94      6.14 o
  -4  15   7        0.62        2.71      5.32 o
  -3  15   7       73.98       87.54      5.92 o
  -2  15   7      115.51      130.11      6.12 o
  -1  15   7      125.24      124.68      5.91 o
   0  15   7     3908.73     3842.93     45.28 o
   1  15   7       81.66       90.31      5.46 o
   2  15   7       19.14       18.19      5.40 o
   3  15   7      109.67      108.44      5.75 o
   4  15   7        1.24        7.54      5.56 o
   5  15   7        0.37        4.81      6.09 o
   6  15   7        7.98       10.16      6.27 o
  -8  16   7        0.57        7.43      6.36 o
  -7  16   7       32.32       28.22      6.77 o
  -6  16   7        6.29       15.01      5.41 o
  -5  16   7       12.74       16.41      5.41 o
  -4  16   7      396.93      405.93      6.98 o
  -3  16   7      370.14      349.41      6.39 o
  -2  16   7      249.19      251.72      6.32 o
  -1  16   7        2.36       -2.59      5.63 o
   0  16   7     1064.71     1044.57      7.83 o
   1  16   7        0.01        6.88      5.78 o
   2  16   7      570.95      572.94      8.28 o
   3  16   7       33.70       32.86      5.75 o
   4  16   7       42.87       46.27      6.02 o
   5  16   7        8.76       13.34      5.92 o
   6  16   7       25.13       29.61      7.15 o
  -8  17   7        2.24       11.16      9.70 o
  -7  17   7        0.99        5.61      7.45 o
  -6  17   7       13.73       15.74      6.56 o
  -5  17   7      125.42      120.39      6.25 o
  -4  17   7       28.41       24.25      5.32 o
  -3  17   7        2.33        0.64      5.03 o
  -2  17   7      843.26      794.63      7.62 o
  -1  17   7        4.19        3.86      5.63 o
   0  17   7      229.70      232.50      6.36 o
   1  17   7      109.82      113.33      6.07 o
   2  17   7       31.74       36.02      6.13 o
   3  17   7        2.79       10.02      5.79 o
   4  17   7        0.88        4.38      4.70 o
   5  17   7       27.51       25.94      6.17 o
  -7  18   7        2.90       -1.81      7.35 o
  -6  18   7        5.25        9.59      5.50 o
  -5  18   7        5.04       12.56      5.99 o
  -4  18   7       24.36       26.56      5.70 o
  -3  18   7      231.53      204.95      6.42 o
  -2  18   7      541.97      538.35      7.79 o
  -1  18   7       37.51       50.48      5.96 o
   0  18   7      247.54      259.34      5.54 o
   1  18   7      237.35      256.20      5.98 o
   2  18   7        0.11        1.61      6.48 o
   3  18   7        0.81        5.86      6.80 o
   4  18   7       13.04       21.31      6.05 o
   5  18   7        0.98        7.03      6.19 o
  -7  19   7        0.18        2.92      6.48 o
  -6  19   7       20.97       18.45      6.60 o
  -5  19   7       51.71       42.79      5.33 o
  -4  19   7       87.34       90.97      6.35 o
  -3  19   7       14.77        7.64      5.47 o
  -2  19   7      280.50      291.45      6.59 o
  -1  19   7        1.94        7.64      5.71 o
   0  19   7        4.88        8.10      5.68 o
   1  19   7       94.60       83.83      5.76 o
   2  19   7       15.32       19.70      6.55 o
   3  19   7        6.07       18.96      5.69 o
   4  19   7        6.96        8.17      5.98 o
   5  19   7        0.16        4.40      6.15 o
  -7  20   7        2.96        7.35      6.17 o
  -6  20   7        3.36       14.03      7.24 o
  -5  20   7       52.42       55.12      6.19 o
  -4  20   7       66.92       59.55      6.04 o
  -3  20   7        7.91       17.05      5.49 o
  -2  20   7     1246.36     1186.41     11.09 o
  -1  20   7      733.55      702.06     11.41 o
   0  20   7      428.75      424.70      8.89 o
   1  20   7      481.47      470.70      9.09 o
   2  20   7        5.94        6.91      5.78 o
   3  20   7       88.20       95.76      7.03 o
   4  20   7       69.90       77.98      6.92 o
   5  20   7        0.50        3.14      7.08 o
  -7  21   7        3.70       10.65      7.80 o
  -6  21   7        1.63        8.70      7.35 o
  -5  21   7        0.02        5.41      7.10 o
  -4  21   7        0.95        7.19      6.34 o
  -3  21   7      184.92      181.92      6.65 o
  -2  21   7      164.53      181.17      5.77 o
  -1  21   7        0.08        4.46      5.82 o
   0  21   7        2.50        8.45      5.16 o
   1  21   7      199.52      174.84      6.23 o
   2  21   7        2.20       11.43      6.37 o
   3  21   7        0.27        1.14      6.11 o
   4  21   7        3.53       19.07      6.32 o
   5  21   7        0.56        6.57      5.99 o
  -7  22   7        0.08        8.09      6.39 o
  -6  22   7       52.47       40.16      6.88 o
  -5  22   7       48.46       50.27      7.32 o
  -4  22   7       66.97       62.06      6.64 o
  -3  22   7       12.37       13.08      5.96 o
  -2  22   7      207.11      202.82      5.85 o
  -1  22   7       59.75       46.52      5.46 o
   0  22   7      186.37      176.63      5.99 o
   1  22   7      120.31      111.77      6.07 o
   2  22   7      109.79      117.34      8.73 o
   3  22   7        0.32        5.05      5.79 o
   4  22   7        2.92       -6.13      6.13 o
  -6  23   7        6.71       13.18      6.20 o
  -5  23   7        1.74        6.36      6.26 o
  -4  23   7      319.58      300.22     10.34 o
  -3  23   7       27.86       29.98      6.34 o
  -2  23   7      108.71      104.18      5.81 o
  -1  23   7       15.04        3.16      5.65 o
   0  23   7       48.79       45.44      5.04 o
   1  23   7       73.93       63.09      6.40 o
   2  23   7        8.39       16.24      6.52 o
   3  23   7       19.48       15.10      5.83 o
   4  23   7        4.91       13.46      6.51 o
  -6  24   7        0.37        5.33      7.12 o
  -5  24   7       25.80       26.34      6.93 o
  -4  24   7        3.24        2.16      5.97 o
  -3  24   7       10.10       11.68      5.96 o
  -2  24   7        0.55       -0.35      6.52 o
  -1  24   7      156.69      156.76      6.22 o
   0  24   7       15.64       15.49      5.76 o
   1  24   7       65.21       62.63      5.64 o
   2  24   7       15.70       29.59      6.52 o
   3  24   7        0.57        4.39      5.77 o
   4  24   7        0.08       -0.10      7.12 o
  -6  25   7        0.03       10.44      7.80 o
  -5  25   7        0.23        2.17      6.40 o
  -4  25   7        4.10       10.06      6.26 o
  -3  25   7      129.42      127.94      6.22 o
  -2  25   7       34.53       36.01      6.14 o
  -1  25   7       22.20       34.19      5.48 o
   0  25   7        5.65        3.52      5.33 o
   1  25   7       49.17       48.47      6.07 o
   2  25   7        3.64       18.59      6.60 o
   3  25   7        5.07       13.85      6.07 o
   4  25   7        6.82       16.33      6.40 o
  -5  26   7       12.96       11.11      7.18 o
  -4  26   7       11.48       13.07      7.43 o
  -3  26   7       42.75       40.22      5.80 o
  -2  26   7        1.79        9.58      5.59 o
  -1  26   7       25.54       31.39      5.47 o
   0  26   7       43.87       36.49      5.73 o
   1  26   7       12.29       18.00      6.28 o
   2  26   7       13.14       19.09      6.87 o
   3  26   7        3.38        5.10      6.89 o
  -5  27   7        5.06        7.51      7.31 o
  -4  27   7       10.14       12.13      7.14 o
  -3  27   7       59.41       61.13      6.27 o
  -2  27   7       31.49       32.19      5.48 o
  -1  27   7        0.21        1.78      5.96 o
   0  27   7        2.83        7.29      5.78 o
   1  27   7       13.65       22.29      7.30 o
   2  27   7       22.30       24.84      6.48 o
   3  27   7        1.29        1.83      6.29 o
  -5  28   7       76.79       70.62      8.06 o
  -4  28   7       29.73       16.13      6.46 o
  -3  28   7        0.23        6.30      6.39 o
  -2  28   7       15.16       16.19      6.66 o
  -1  28   7        3.32        0.47      5.88 o
   0  28   7        0.01        1.16      6.19 o
   1  28   7        5.27       14.58      6.44 o
   2  28   7        5.47       11.51      6.53 o
   3  28   7       14.71        9.41      7.48 o
  -4  29   7       37.53       39.51      7.99 o
  -3  29   7        1.93        7.25      7.11 o
  -2  29   7        0.29        5.41      6.37 o
  -1  29   7        1.07        1.74      6.42 o
   0  29   7        3.44       12.06      5.77 o
   1  29   7       16.14       13.38      6.62 o
   2  29   7        2.46       13.21      7.30 o
  -4  30   7        0.38        2.53      6.80 o
  -3  30   7       86.11       83.05      6.70 o
  -2  30   7       10.29       13.92      6.51 o
  -1  30   7        1.87        7.92      5.67 o
   0  30   7        1.56       -3.48      6.60 o
   1  30   7        9.14       12.43      7.29 o
   2  30   7        7.25        4.09     13.98 o
  -3  31   7        7.22        9.84      6.47 o
  -2  31   7        0.43        5.62      6.70 o
  -1  31   7       12.19       13.79      7.06 o
   0  31   7        8.88       12.53      7.01 o
   1  31   7        2.77       13.72      7.99 o
  -2  32   7        5.19       12.69      6.66 o
  -1  32   7        8.31       13.68      6.16 o
   0  32   7        0.00        0.59      7.78 o
  -8   0   8       82.49       83.93      9.47 o
  -7   0   8       86.15       91.37      8.83 o
  -6   0   8      196.19      188.33      7.61 o
  -5   0   8       54.19       47.37      7.77 o
  -4   0   8      198.10      201.63      7.98 o
  -3   0   8      465.64      457.41      8.13 o
  -2   0   8        4.33       10.45      6.84 o
  -1   0   8      609.47      589.84     20.56 o
   0   0   8      389.11      395.15     13.36 o
   1   0   8       26.51       27.41      6.31 o
   2   0   8        4.69        5.60      7.38 o
   3   0   8       15.98       30.21      6.33 o
   4   0   8        1.56        9.03      8.36 o
   5   0   8      397.97      363.17     14.53 o
   6   0   8        4.47        0.00     10.85 o
  -8   1   8        0.92        2.71      5.58 o
  -7   1   8        0.67        2.89      5.83 o
  -6   1   8       28.94       32.97      5.33 o
  -5   1   8      306.09      308.69      6.66 o
  -4   1   8      114.13      120.76      5.22 o
  -3   1   8      162.79      167.25      5.44 o
  -2   1   8      297.85      314.83      5.72 o
  -1   1   8      155.18      155.31      5.32 o
   0   1   8       13.55       13.60      4.44 o
   1   1   8        3.64       10.81      5.20 o
   2   1   8        0.85        1.13      4.86 o
   3   1   8        0.07        7.32      4.89 o
   4   1   8        5.14       14.64      5.05 o
   5   1   8        0.28        1.30      6.81 o
   6   1   8        0.01        4.44      6.58 o
  -8   2   8       17.10       13.34      5.45 o
  -7   2   8       31.32       28.43      5.94 o
  -6   2   8      124.20      122.25      4.95 o
  -5   2   8       91.94       95.02      5.73 o
  -4   2   8      121.35      125.33      5.50 o
  -3   2   8      816.26      834.96      6.73 o
  -2   2   8       21.39       28.27      4.42 o
  -1   2   8        4.78       13.35      5.17 o
   0   2   8      172.46      175.80      5.50 o
   1   2   8       36.39       42.26      5.10 o
   2   2   8      205.31      195.80      5.31 o
   3   2   8        4.10        3.83      5.49 o
   4   2   8       11.20       10.06      6.00 o
   5   2   8       24.67       11.62      6.78 o
   6   2   8       10.99       18.06      6.28 o
  -8   3   8        2.91        7.64      5.41 o
  -7   3   8        0.01        2.04      5.45 o
  -6   3   8        2.12        7.08      5.19 o
  -5   3   8      480.66      464.81      6.14 o
  -4   3   8       87.04       93.87      5.45 o
  -3   3   8       48.30       51.65      5.41 o
  -2   3   8      357.61      341.58      6.38 o
  -1   3   8        4.01       14.41      4.78 o
   0   3   8       28.31       36.99      5.37 o
   1   3   8      271.79      273.90      5.32 o
   2   3   8      441.46      443.61      7.73 o
   3   3   8      113.95      110.66      5.45 o
   4   3   8        1.09        0.02      5.38 o
   5   3   8        2.38        9.49      6.20 o
   6   3   8        7.36        7.91      6.71 o
  -8   4   8       16.46       11.18      5.31 o
  -7   4   8      213.29      200.12      7.97 o
  -6   4   8       14.66       11.40      5.03 o
  -5   4   8      154.05      162.15      6.23 o
  -4   4   8      377.69      364.78      5.65 o
  -3   4   8      274.66      276.51      5.48 o
  -2   4   8       64.70       75.34      5.44 o
  -1   4   8       11.15       10.94      5.16 o
   0   4   8      160.08      159.99      5.64 o
   1   4   8       19.46       22.79      4.96 o
   2   4   8      147.55      150.23      5.18 o
   3   4   8      165.31      167.17      5.03 o
   4   4   8        9.06       11.59      5.81 o
   5   4   8        6.68       14.76      6.25 o
   6   4   8        0.78        8.95      7.15 o
  -8   5   8       21.94       17.97      5.50 o
  -7   5   8        6.16        5.97      6.28 o
  -6   5   8       36.67       36.73      5.03 o
  -5   5   8      316.03      317.51      6.12 o
  -4   5   8      150.10      151.72      5.71 o
  -3   5   8      256.10      261.84      5.56 o
  -2   5   8       74.59       78.33      5.49 o
  -1   5   8      264.45      256.51      5.23 o
   0   5   8      186.25      196.40      5.63 o
   1   5   8        0.32        0.65      4.92 o
   2   5   8      707.91      701.52      9.26 o
   3   5   8        0.02        7.61      4.90 o
   4   5   8        3.59        3.30      5.23 o
   5   5   8        0.01        3.08      5.57 o
   6   5   8        0.38        0.10      6.70 o
  -8   6   8       54.98       48.94      6.27 o
  -7   6   8       15.23        5.42      5.50 o
  -6   6   8        4.55       16.16      5.86 o
  -5   6   8      111.16      107.08      5.77 o
  -4   6   8     1537.07     1532.55      7.65 o
  -3   6   8      321.89      295.07      6.77 o
  -2   6   8       77.96       84.83      5.10 o
  -1   6   8       14.42       20.45      5.38 o
   0   6   8       28.37       34.81      4.85 o
   1   6   8      334.06      335.48      6.44 o
   2   6   8       64.86       63.07      5.03 o
   3   6   8        1.03       -2.07      5.22 o
   4   6   8       15.01       13.29      5.04 o
   5   6   8        1.41       13.19      6.22 o
   6   6   8        8.05        7.34      7.13 o
  -8   7   8       27.23       23.01      5.99 o
  -7   7   8       13.81       11.14      5.04 o
  -6   7   8        1.42        9.16      5.27 o
  -5   7   8       30.11       33.02      5.17 o
  -4   7   8      311.35      300.21      5.71 o
  -3   7   8      305.71      310.86      6.64 o
  -2   7   8       35.10       36.17      5.20 o
  -1   7   8       74.98       78.19      4.88 o
   0   7   8        3.47        9.36      5.27 o
   1   7   8       63.57       60.35      5.29 o
   2   7   8      500.02      513.63      8.23 o
   3   7   8      182.61      170.11      5.82 o
   4   7   8       36.12       31.17      5.08 o
   5   7   8        1.14        3.60      5.16 o
   6   7   8       20.83       25.40      6.84 o
  -8   8   8       52.53       49.98      6.09 o
  -7   8   8        0.31        4.56      5.86 o
  -6   8   8      214.44      188.10      5.32 o
  -5   8   8      237.71      234.40      5.41 o
  -4   8   8        7.59       17.15      4.94 o
  -3   8   8     1564.02     1489.89     15.12 o
  -2   8   8      538.23      533.77      8.42 o
  -1   8   8      135.60      134.32      5.56 o
   0   8   8      360.58      369.51      8.46 o
   1   8   8      815.01      826.62      8.41 o
   2   8   8      116.62      114.38      5.41 o
   3   8   8        1.76        1.63      6.20 o
   4   8   8        0.19       10.66      5.78 o
   5   8   8        3.83       12.24      5.52 o
   6   8   8       10.15       11.81      6.75 o
  -8   9   8       67.74       47.94      6.04 o
  -7   9   8      175.77      171.13      5.96 o
  -6   9   8       77.39       85.58      5.47 o
  -5   9   8      121.08      128.48      5.01 o
  -4   9   8      187.87      178.56      5.97 o
  -3   9   8      201.78      193.41      4.98 o
  -2   9   8     1138.54     1163.37     10.10 o
  -1   9   8       17.97       11.85      5.64 o
   0   9   8      117.93      115.33      5.42 o
   1   9   8       26.85       23.93      5.11 o
   2   9   8        0.29        7.00      5.68 o
   3   9   8       30.23       35.28      6.04 o
   4   9   8        4.28        9.34      5.34 o
   5   9   8       30.78       34.10      5.68 o
   6   9   8        3.73        3.95      6.79 o
  -8  10   8        8.94       10.01      6.74 o
  -7  10   8        1.95        8.20      6.39 o
  -6  10   8       17.19       21.65      5.65 o
  -5  10   8       20.21       33.53      5.87 o
  -4  10   8       10.50       12.79      4.99 o
  -3  10   8      114.77      122.18      5.73 o
  -2  10   8     1688.21     1687.48     14.80 o
  -1  10   8      328.70      349.02      7.89 o
   0  10   8       29.63       30.12      4.57 o
   1  10   8      995.80     1007.54     10.86 o
   2  10   8        0.83        2.74      5.36 o
   3  10   8        0.01        2.81      5.79 o
   4  10   8      192.17      170.78      5.86 o
   5  10   8        0.74        4.78      5.90 o
   6  10   8        1.92        1.48      6.89 o
  -8  11   8        7.72       11.89      5.81 o
  -7  11   8        3.56        1.73      5.20 o
  -6  11   8        8.33       15.65      4.66 o
  -5  11   8        4.83       14.36      5.44 o
  -4  11   8       43.00       48.07      5.14 o
  -3  11   8       20.46       21.15      5.43 o
  -2  11   8       47.23       45.28      4.96 o
  -1  11   8        6.26        8.48      4.63 o
   0  11   8       38.26       42.13      5.07 o
   1  11   8        4.16        8.10      4.94 o
   2  11   8       58.90       71.01      5.67 o
   3  11   8      117.24      122.53      6.30 o
   4  11   8       96.56       95.25      5.42 o
   5  11   8        1.60       10.00      6.78 o
   6  11   8       24.82       19.40     13.98 o
  -8  12   8       38.14       37.19      6.48 o
  -7  12   8       17.26       14.53      5.95 o
  -6  12   8       40.16       42.13      6.49 o
  -5  12   8       35.01       43.74      5.02 o
  -4  12   8       54.48       62.78      5.25 o
  -3  12   8        0.24        2.12      5.45 o
  -2  12   8       15.47       19.08      5.36 o
  -1  12   8      261.99      251.20      5.82 o
   0  12   8       27.51       26.09      5.08 o
   1  12   8        3.77       14.38      5.56 o
   2  12   8        7.27       25.37      6.28 o
   3  12   8       20.41       20.53      5.31 o
   4  12   8       11.14       20.93      5.88 o
   5  12   8        0.09        4.22      6.37 o
  -8  13   8       10.12       13.92      6.87 o
  -7  13   8        0.07        4.14      6.58 o
  -6  13   8        8.78       16.62      5.94 o
  -5  13   8       77.10       83.04      5.57 o
  -4  13   8        2.93        7.27      5.10 o
  -3  13   8       60.59       67.29      5.15 o
  -2  13   8      292.16      286.98      5.84 o
  -1  13   8      795.44      805.01      9.31 o
   0  13   8      190.30      197.91      5.46 o
   1  13   8       81.61       96.98      5.73 o
   2  13   8      546.58      568.68     11.16 o
   3  13   8        0.62        3.74      5.58 o
   4  13   8       52.23       55.51      6.50 o
   5  13   8       21.78       25.95      5.90 o
  -8  14   8       11.48        9.07     11.36 o
  -7  14   8        1.66        5.08      6.31 o
  -6  14   8       33.04       42.77      5.78 o
  -5  14   8        8.21       11.24      5.11 o
  -4  14   8       26.74       29.42      5.00 o
  -3  14   8       65.84       63.01      5.40 o
  -2  14   8       13.34       17.30      5.06 o
  -1  14   8      266.94      277.15      6.97 o
   0  14   8      498.31      489.23      6.73 o
   1  14   8       73.28       80.44      5.21 o
   2  14   8      427.58      443.93      6.55 o
   3  14   8        0.29       10.48      6.01 o
   4  14   8       17.79       20.46      5.52 o
   5  14   8       22.05       18.10      6.73 o
  -7  15   8       67.75       53.97      5.64 o
  -6  15   8       41.42       34.81      5.29 o
  -5  15   8       60.67       61.43      5.34 o
  -4  15   8        5.27        8.83      5.29 o
  -3  15   8       34.53       40.57      4.94 o
  -2  15   8       65.88       70.63      5.15 o
  -1  15   8       22.01       26.45      5.81 o
   0  15   8      150.30      136.68      5.99 o
   1  15   8        4.53        6.87      5.55 o
   2  15   8      473.13      490.45      8.11 o
   3  15   8        1.58       -0.35      6.07 o
   4  15   8       74.54       80.50      6.13 o
   5  15   8        1.24        6.17      6.12 o
  -7  16   8       15.71       16.03      6.59 o
  -6  16   8       20.64       20.32      6.25 o
  -5  16   8        0.63       -0.50      5.19 o
  -4  16   8        4.93        4.64      5.23 o
  -3  16   8        2.66       10.83      5.81 o
  -2  16   8        0.11       15.56      6.15 o
  -1  16   8      132.24      141.47      5.96 o
   0  16   8        0.00       -0.78      5.34 o
   1  16   8        0.55        5.92      5.91 o
   2  16   8      325.02      307.52      6.20 o
   3  16   8        5.06       12.17      5.79 o
   4  16   8        1.65        2.47      6.04 o
   5  16   8        6.28       13.41      6.70 o
  -7  17   8        0.05        7.06      7.62 o
  -6  17   8       33.76       41.56      6.34 o
  -5  17   8      107.47      116.11      6.45 o
  -4  17   8        7.42        8.93      5.99 o
  -3  17   8       29.85       32.80      5.01 o
  -2  17   8       24.47       27.13      5.27 o
  -1  17   8      231.53      205.51      6.16 o
   0  17   8       71.88       96.65      6.58 o
   1  17   8        0.12        3.05      5.15 o
   2  17   8       39.93       51.51      5.83 o
   3  17   8        1.83        2.51      5.84 o
   4  17   8       74.43       83.84      6.13 o
   5  17   8        8.78       12.42      7.07 o
  -7  18   8        4.38        8.10      7.15 o
  -6  18   8      117.23      100.89      6.83 o
  -5  18   8        0.00        5.34      6.49 o
  -4  18   8       27.56       35.55      5.54 o
  -3  18   8       38.45       38.66      5.84 o
  -2  18   8       21.38       25.99      5.66 o
  -1  18   8       35.53       43.71      5.10 o
   0  18   8      280.21      286.52      6.30 o
   1  18   8        0.39        7.73      5.83 o
   2  18   8        9.16       16.68      6.36 o
   3  18   8        1.29        4.60      5.86 o
   4  18   8       20.69       26.90      5.72 o
   5  18   8       36.97       53.89      8.98 o
  -7  19   8        0.11       -4.91      7.29 o
  -6  19   8        1.54        8.06      7.27 o
  -5  19   8       12.42       14.03      5.82 o
  -4  19   8      110.18      111.22      5.48 o
  -3  19   8        0.42       -0.17      6.00 o
  -2  19   8       20.32       32.43      6.11 o
  -1  19   8       10.12       22.02      6.37 o
   0  19   8     1163.16     1143.16     19.20 o
   1  19   8       90.06       93.86      5.90 o
   2  19   8        0.74        9.66      6.71 o
   3  19   8        2.42       10.71      6.16 o
   4  19   8        6.85        6.32      5.96 o
  -6  20   8      122.16      110.14      6.79 o
  -5  20   8       11.74       15.88      6.60 o
  -4  20   8       48.19       39.39      4.99 o
  -3  20   8        8.68        9.43      5.91 o
  -2  20   8       23.72       16.21      5.39 o
  -1  20   8      249.65      223.69      6.23 o
   0  20   8      258.42      246.59      5.97 o
   1  20   8       26.64       24.88      5.97 o
   2  20   8       39.65       40.04      7.06 o
   3  20   8        1.17        2.48      6.68 o
   4  20   8        2.96       14.20      6.62 o
  -6  21   8       24.96       23.25      7.77 o
  -5  21   8       19.26       18.37      6.71 o
  -4  21   8        0.71        6.40      5.47 o
  -3  21   8        6.29       13.25      5.16 o
  -2  21   8       98.79       97.41      5.36 o
  -1  21   8      118.98      128.76      6.32 o
   0  21   8        8.52       13.72      5.61 o
   1  21   8        9.58       17.62      6.10 o
   2  21   8       19.69       25.20      5.53 o
   3  21   8       13.20       13.24      6.51 o
   4  21   8        4.19       13.66      6.29 o
  -6  22   8        3.57        0.69      7.15 o
  -5  22   8       17.81       22.00      6.40 o
  -4  22   8       35.10       37.39      6.19 o
  -3  22   8       13.50       19.84      5.75 o
  -2  22   8       50.12       48.05      5.52 o
  -1  22   8       27.62       26.21      5.77 o
   0  22   8        1.62        5.08      5.86 o
   1  22   8       17.75       21.04      5.64 o
   2  22   8        0.44        2.84      5.11 o
   3  22   8       16.60       17.56      5.72 o
   4  22   8        3.20        2.86      7.31 o
  -6  23   8        3.81        5.09      6.43 o
  -5  23   8       64.34       62.62      7.71 o
  -4  23   8        8.04       15.05      6.31 o
  -3  23   8       29.48       34.34      5.93 o
  -2  23   8       28.88       33.02      5.89 o
  -1  23   8       87.24       90.50      6.25 o
   0  23   8      102.13       94.66      5.50 o
   1  23   8       93.32      105.96      6.23 o
   2  23   8        0.83        7.19      5.63 o
   3  23   8        0.62        1.22      6.51 o
  -5  24   8       27.36       34.67      7.72 o
  -4  24   8       82.23       74.14      7.68 o
  -3  24   8        9.29        7.22      5.74 o
  -2  24   8       30.28       27.05      5.70 o
  -1  24   8      112.95      112.38      6.10 o
   0  24   8      189.52      180.74      6.09 o
   1  24   8       25.33       11.72      5.58 o
   2  24   8        0.20        6.19      6.65 o
   3  24   8        1.90        1.36      7.11 o
  -5  25   8       16.46       13.72      6.46 o
  -4  25   8       51.72       53.07      8.57 o
  -3  25   8        3.15       10.19      6.28 o
  -2  25   8       22.11       18.89      5.70 o
  -1  25   8        0.93        9.77      6.44 o
   0  25   8        5.99        7.13      6.06 o
   1  25   8      271.37      238.85      6.22 o
   2  25   8       37.07       41.71      6.58 o
   3  25   8        5.59        3.94      6.73 o
  -5  26   8       27.37       23.97      6.49 o
  -4  26   8        0.05       -0.63      7.71 o
  -3  26   8       12.82       21.73      7.05 o
  -2  26   8        0.53        6.41      6.50 o
  -1  26   8      134.10      134.55      6.77 o
   0  26   8      143.66      140.61      7.30 o
   1  26   8       19.40       15.00      6.64 o
   2  26   8        1.77        9.18      6.69 o
  -4  27   8        5.37       13.56      7.82 o
  -3  27   8        0.13        2.00      6.68 o
  -2  27   8        6.81        5.83      6.27 o
  -1  27   8        2.11        6.01      6.33 o
   0  27   8        5.57        8.70      6.10 o
   1  27   8        0.02        5.22      7.70 o
   2  27   8        1.80        1.56      7.41 o
  -4  28   8        7.19       12.26      6.94 o
  -3  28   8        2.91        1.32      6.27 o
  -2  28   8       23.20       27.60      6.45 o
  -1  28   8        0.18       -0.93      6.74 o
   0  28   8        1.21        7.89      6.99 o
   1  28   8       59.55       56.28      7.48 o
  -3  29   8        0.16        8.60      6.52 o
  -2  29   8       24.45       25.44      6.88 o
  -1  29   8       97.64      111.06      6.69 o
   0  29   8        0.00        8.64      6.21 o
   1  29   8        2.05        7.43      7.41 o
  -2  30   8        6.18        7.62      6.00 o
  -1  30   8       58.65       65.54      6.84 o
   0  30   8        2.08       24.03     13.39 o
  -8   1   9        3.43        7.36      5.78 o
  -7   1   9        5.80       12.99      5.68 o
  -6   1   9       11.31       14.52      5.43 o
  -5   1   9        0.52        0.70      4.38 o
  -4   1   9      204.65      202.11      5.74 o
  -3   1   9       29.65       32.73      5.03 o
  -2   1   9       12.04       12.27      5.08 o
  -1   1   9       62.97       65.72      5.06 o
   0   1   9        1.90        6.86      4.65 o
   1   1   9        0.15        2.78      5.14 o
   2   1   9       39.60       35.60      4.79 o
   3   1   9       34.93       43.41      5.07 o
   4   1   9       23.86       36.37      5.49 o
   5   1   9       21.84       25.79      6.36 o
  -8   2   9        3.12        8.92      5.51 o
  -7   2   9        0.17        2.63      5.39 o
  -6   2   9       15.58       24.30      5.18 o
  -5   2   9       92.65      103.61      7.29 o
  -4   2   9      139.36      146.61      5.85 o
  -3   2   9      101.57       86.68      4.90 o
  -2   2   9        0.45       -0.15      5.44 o
  -1   2   9        6.63        8.57      4.70 o
   0   2   9        0.36        3.11      4.57 o
   1   2   9      122.12      125.34      5.41 o
   2   2   9      237.10      234.27      5.33 o
   3   2   9        7.33       10.35      4.90 o
   4   2   9        0.07       11.30      5.56 o
   5   2   9       10.38       10.68      6.24 o
  -8   3   9        8.25        9.46      5.76 o
  -7   3   9        5.41        9.97      5.18 o
  -6   3   9        1.47        3.71      5.19 o
  -5   3   9        0.02        1.61      5.56 o
  -4   3   9       20.56       20.35      4.90 o
  -3   3   9       48.21       52.74      4.47 o
  -2   3   9      659.27      654.88      9.37 o
  -1   3   9       10.86       11.82      5.52 o
   0   3   9      324.57      320.94      4.98 o
   1   3   9        0.09        0.91      4.67 o
   2   3   9        5.67        7.65      5.15 o
   3   3   9        1.98        8.69      5.58 o
   4   3   9        0.06        3.67      5.53 o
   5   3   9        0.25       -0.87      7.57 o
  -8   4   9        6.08       15.03      6.80 o
  -7   4   9        6.01       11.98      5.09 o
  -6   4   9       42.33       43.17      5.05 o
  -5   4   9       16.23       19.29      5.17 o
  -4   4   9      201.12      204.56      6.83 o
  -3   4   9      343.47      326.47      5.20 o
  -2   4   9      166.54      168.70      5.57 o
  -1   4   9      366.19      375.79      5.74 o
   0   4   9      284.55      286.60      7.75 o
   1   4   9       25.53       39.46      5.75 o
   2   4   9      154.71      137.00      6.05 o
   3   4   9        5.48        8.02      4.82 o
   4   4   9        0.36       -2.54      6.05 o
   5   4   9       27.96       28.76      6.62 o
  -8   5   9        0.52        5.91      6.41 o
  -7   5   9        0.02        7.20      5.07 o
  -6   5   9        4.65        5.37      5.21 o
  -5   5   9       55.22       49.45      4.57 o
  -4   5   9       53.47       47.07      5.55 o
  -3   5   9      161.86      160.79      4.88 o
  -2   5   9      439.33      442.82      6.01 o
  -1   5   9      110.60      103.44      5.12 o
   0   5   9       43.42       48.04      5.09 o
   1   5   9       43.55       50.02      5.56 o
   2   5   9        1.67        4.95      4.99 o
   3   5   9        1.34        3.97      5.41 o
   4   5   9       10.01       12.20      6.27 o
   5   5   9        1.08        3.26      5.68 o
  -8   6   9        3.33       -2.86      5.69 o
  -7   6   9        0.06        5.54      5.64 o
  -6   6   9        3.21        7.75      5.38 o
  -5   6   9       15.07       18.12      5.33 o
  -4   6   9      105.26      100.39      5.12 o
  -3   6   9      545.00      551.33     10.83 o
  -2   6   9      213.74      203.51      5.86 o
  -1   6   9      247.74      274.09      5.43 o
   0   6   9       59.19       60.03      5.08 o
   1   6   9      368.55      372.02      7.05 o
   2   6   9       57.79       53.76      5.32 o
   3   6   9       42.08       48.75      5.39 o
   4   6   9        0.00        4.18      5.85 o
   5   6   9        0.02        3.27      6.53 o
  -8   7   9        1.39        2.72      6.22 o
  -7   7   9       17.71       12.43      5.65 o
  -6   7   9        1.73       12.58      5.11 o
  -5   7   9       84.90       80.15      5.44 o
  -4   7   9      188.32      173.45      6.12 o
  -3   7   9      128.68      141.59      5.28 o
  -2   7   9      288.96      319.02      6.89 o
  -1   7   9      889.93      868.85     16.05 o
   0   7   9      171.78      155.29      5.35 o
   1   7   9       82.20       83.26      4.81 o
   2   7   9        0.03        8.39      4.82 o
   3   7   9        2.60        4.96      5.41 o
   4   7   9        1.71        2.44      6.57 o
   5   7   9        2.03        7.52      5.91 o
  -8   8   9       13.07       13.50      5.83 o
  -7   8   9        5.42        3.85      5.16 o
  -6   8   9       22.75       24.96      4.97 o
  -5   8   9       62.20       59.81      5.27 o
  -4   8   9       42.00       52.85      6.05 o
  -3   8   9      119.20      120.10      5.41 o
  -2   8   9      419.02      394.36      8.78 o
  -1   8   9      220.77      220.05      5.52 o
   0   8   9       45.15       47.20      5.10 o
   1   8   9       32.96       37.21      4.85 o
   2   8   9      110.10      119.49      5.55 o
   3   8   9        0.88        9.61      5.39 o
   4   8   9       15.03       19.03      6.35 o
   5   8   9        3.53        7.82      6.23 o
  -8   9   9        0.77       -0.75      5.69 o
  -7   9   9        0.88        8.24      5.98 o
  -6   9   9       18.80       23.90      5.85 o
  -5   9   9        0.73       12.68      5.54 o
  -4   9   9        5.28        6.63      4.94 o
  -3   9   9      179.94      194.66      5.84 o
  -2   9   9       16.09       23.55      5.58 o
  -1   9   9      359.90      360.11      5.72 o
   0   9   9     1324.51     1360.85     11.33 o
   1   9   9      447.17      442.04      8.02 o
   2   9   9       70.08       79.58      5.06 o
   3   9   9      174.34      172.47      6.43 o
   4   9   9        1.02        6.90      6.35 o
   5   9   9        0.88        5.23      6.01 o
  -7  10   9        1.05        0.67      5.74 o
  -6  10   9       40.06       29.13      5.12 o
  -5  10   9      101.07       92.99      4.81 o
  -4  10   9        8.56       11.41      5.58 o
  -3  10   9      101.02       94.88      5.62 o
  -2  10   9       17.15       14.41      5.62 o
  -1  10   9       36.49       35.46      5.68 o
   0  10   9      668.96      677.65     12.80 o
   1  10   9        4.98        7.43      4.76 o
   2  10   9       41.56       49.09      5.81 o
   3  10   9       20.06       25.08      5.69 o
   4  10   9        7.71        5.52      6.34 o
   5  10   9        1.84        9.98      7.14 o
  -7  11   9        0.29        6.03      6.33 o
  -6  11   9       62.59       63.95      5.96 o
  -5  11   9       19.51       25.89      5.99 o
  -4  11   9       87.82       93.61      5.03 o
  -3  11   9      261.08      262.11      5.82 o
  -2  11   9        5.12       16.86      5.55 o
  -1  11   9       20.71       21.19      4.47 o
   0  11   9       89.38       96.90      5.48 o
   1  11   9        3.92       13.07      5.24 o
   2  11   9       88.94       86.24      5.18 o
   3  11   9        6.58       13.69      5.53 o
   4  11   9       56.96       59.28      5.77 o
   5  11   9        0.47        6.82      6.08 o
  -7  12   9        1.08        2.15      5.57 o
  -6  12   9       39.64       32.68      5.72 o
  -5  12   9        6.69        6.99      4.91 o
  -4  12   9        2.47        5.96      4.82 o
  -3  12   9        1.51        3.06      4.78 o
  -2  12   9      702.73      720.86      7.22 o
  -1  12   9       83.72       87.95      5.51 o
   0  12   9        4.47       15.28      5.46 o
   1  12   9      199.39      210.12      5.81 o
   2  12   9       33.08       34.02      5.34 o
   3  12   9        6.38       12.99      6.10 o
   4  12   9      196.56      207.33      7.40 o
   5  12   9        0.19        4.46      6.44 o
  -7  13   9       83.40       64.64      5.97 o
  -6  13   9       56.72       58.75      5.51 o
  -5  13   9       72.63       66.15      6.05 o
  -4  13   9       66.69       64.70      5.41 o
  -3  13   9       91.57      100.83      5.45 o
  -2  13   9        1.67        7.34      5.03 o
  -1  13   9       28.57       30.40      5.78 o
   0  13   9      133.32      127.55      5.15 o
   1  13   9        1.75       14.61      5.07 o
   2  13   9      159.51      166.34      5.83 o
   3  13   9        3.90        7.51      5.74 o
   4  13   9       35.04       39.61      7.04 o
  -7  14   9        3.36       15.19      6.18 o
  -6  14   9       12.96       10.42      5.67 o
  -5  14   9        0.33        7.17      5.04 o
  -4  14   9       38.68       36.89      4.84 o
  -3  14   9      156.02      159.11      5.01 o
  -2  14   9      464.36      480.59      7.54 o
  -1  14   9      178.62      175.42      5.99 o
   0  14   9      144.13      145.85      5.72 o
   1  14   9      137.15      148.86      5.89 o
   2  14   9        1.34        4.15      5.28 o
   3  14   9        0.26        8.92      5.87 o
   4  14   9      306.98      257.42      9.42 o
  -7  15   9        0.03        5.28      6.68 o
  -6  15   9       13.90       17.37      6.25 o
  -5  15   9        0.13        4.18      6.31 o
  -4  15   9        3.46       12.18      5.30 o
  -3  15   9        0.68        0.81      5.21 o
  -2  15   9       37.75       40.54      5.26 o
  -1  15   9       68.92       78.01      5.81 o
   0  15   9        2.43        8.16      5.98 o
   1  15   9        0.09        4.73      5.64 o
   2  15   9      156.23      160.36      6.87 o
   3  15   9       29.71       34.45      6.29 o
   4  15   9       28.21       35.05      6.44 o
  -7  16   9        3.13       10.13      6.78 o
  -6  16   9       99.49      109.71      6.22 o
  -5  16   9        9.88       13.09      5.34 o
  -4  16   9       28.88       34.98      5.54 o
  -3  16   9        6.33       15.84      4.83 o
  -2  16   9       35.85       45.21      6.13 o
  -1  16   9       83.28       84.65      5.43 o
   0  16   9       29.35       28.85      5.78 o
   1  16   9       23.59       25.32      5.49 o
   2  16   9       47.80       53.83      5.99 o
   3  16   9        9.46        9.75      5.81 o
   4  16   9        3.55        7.43      6.75 o
  -6  17   9        0.00       13.23      5.96 o
  -5  17   9        0.12        7.50      5.53 o
  -4  17   9        0.77        3.94      6.13 o
  -3  17   9       20.88       21.22      6.16 o
  -2  17   9       94.75       88.99      5.65 o
  -1  17   9       60.85       62.51      6.57 o
   0  17   9        0.01       10.85      6.00 o
   1  17   9       14.03       16.81      5.22 o
   2  17   9      233.35      245.17      8.67 o
   3  17   9       31.71       31.27      6.64 o
   4  17   9        7.28        4.93      5.91 o
  -6  18   9        0.30       -2.33      6.46 o
  -5  18   9       57.28       47.70      6.35 o
  -4  18   9       11.98        8.90      6.17 o
  -3  18   9        0.11        2.82      5.52 o
  -2  18   9       17.61       24.29      6.11 o
  -1  18   9       29.44       30.12      5.77 o
   0  18   9       55.58       58.57      6.13 o
   1  18   9        6.31       17.99      5.82 o
   2  18   9      294.99      290.66      9.88 o
   3  18   9       50.57       58.64      6.89 o
   4  18   9       50.99       56.41      6.95 o
  -6  19   9       16.96       13.94      5.68 o
  -5  19   9        5.41       10.76      5.84 o
  -4  19   9       41.53       52.82      6.16 o
  -3  19   9        6.04        8.17      6.19 o
  -2  19   9        0.43       -1.57      5.46 o
  -1  19   9       61.58       58.04      5.62 o
   0  19   9       10.88       13.78      5.66 o
   1  19   9      105.06       96.96      6.23 o
   2  19   9        5.00        6.58      6.36 o
   3  19   9       25.18       26.33      6.60 o
  -6  20   9       41.16       43.25      7.44 o
  -5  20   9        0.04       -1.74      6.39 o
  -4  20   9       23.36       31.31      6.53 o
  -3  20   9      193.59      199.72      6.84 o
  -2  20   9      156.08      157.27      6.55 o
  -1  20   9       40.81       39.94      6.26 o
   0  20   9      105.90       98.55      5.81 o
   1  20   9       70.96       58.50      6.09 o
   2  20   9        0.23        7.00      5.77 o
   3  20   9       27.37       24.49      6.28 o
  -6  21   9        5.54       11.12      7.44 o
  -5  21   9        0.11        8.55      7.58 o
  -4  21   9        6.70       12.67      5.94 o
  -3  21   9       17.81       18.58      5.87 o
  -2  21   9      163.85      173.28      7.08 o
  -1  21   9       30.24       32.07      5.69 o
   0  21   9        8.08        9.99      6.50 o
   1  21   9        0.11        4.25      6.11 o
   2  21   9        3.21       12.66      6.36 o
   3  21   9        1.23        1.31      6.66 o
  -5  22   9       35.80       37.80      7.21 o
  -4  22   9       22.66       18.55      6.43 o
  -3  22   9       53.93       56.95      6.73 o
  -2  22   9       55.45       73.17      6.89 o
  -1  22   9        0.00        2.65      5.90 o
   0  22   9       35.40       42.47      6.43 o
   1  22   9       19.98       21.14      6.28 o
   2  22   9       22.02       26.12      6.08 o
   3  22   9        1.67       -0.77      6.75 o
  -5  23   9        0.02        4.11      6.58 o
  -4  23   9        0.24        5.73      6.64 o
  -3  23   9       12.96       12.46      5.91 o
  -2  23   9      105.33      102.45      5.67 o
  -1  23   9      148.39      135.82      8.67 o
   0  23   9        0.03        4.57      5.78 o
   1  23   9       35.64       38.11      5.59 o
   2  23   9       29.02       30.68      7.15 o
  -5  24   9        0.04       -9.07     13.78 o
  -4  24   9        1.19        4.58      6.50 o
  -3  24   9        0.20        3.88      5.87 o
  -2  24   9       65.48       68.49      6.05 o
  -1  24   9       85.66       83.89      6.27 o
   0  24   9       22.39       25.14      5.65 o
   1  24   9       39.25       37.97      6.56 o
   2  24   9       22.76       17.86      6.19 o
  -4  25   9        0.10        0.98      6.93 o
  -3  25   9       11.06       26.73      6.58 o
  -2  25   9        1.72        1.14      5.86 o
  -1  25   9       97.00       94.21      6.13 o
   0  25   9        4.51        7.61      5.99 o
   1  25   9        0.38        7.24      6.42 o
  -4  26   9        2.21       12.88     19.87 o
  -3  26   9       19.89       20.10      6.42 o
  -2  26   9        7.14        8.21      6.58 o
  -1  26   9       93.79       88.61      6.34 o
   0  26   9        0.02        3.25      6.60 o
   1  26   9        1.56        6.18      6.53 o
  -3  27   9        3.32        3.12      7.25 o
  -2  27   9        9.02       14.72      6.24 o
  -1  27   9        4.67       -3.02      7.36 o
   0  27   9        3.13        4.57      6.84 o
  -7   0  10        1.13        9.92      8.39 o
  -6   0  10       48.03       39.06      7.00 o
  -5   0  10       46.01       49.02      7.73 o
  -4   0  10      255.76      257.16     11.73 o
  -3   0  10       27.31       33.23      8.25 o
  -2   0  10       30.26       34.33      6.97 o
  -1   0  10      237.14      210.92      9.14 o
   0   0  10      161.51      156.28      7.58 o
   1   0  10        7.05       15.35      7.26 o
   2   0  10       29.77       30.74      6.92 o
   3   0  10        6.59       17.21      7.64 o
   4   0  10       20.17       22.02      8.38 o
  -7   1  10        0.05        3.02      5.59 o
  -6   1  10       11.81       12.21      5.11 o
  -5   1  10       46.40       55.31      5.83 o
  -4   1  10       32.03       35.39      4.75 o
  -3   1  10       83.05       92.95      5.64 o
  -2   1  10       29.58       34.08      4.59 o
  -1   1  10        0.00        4.90      5.11 o
   0   1  10      179.58      173.99      5.55 o
   1   1  10       85.87       90.88      5.28 o
   2   1  10        4.43        8.00      5.13 o
   3   1  10        2.30        5.14      5.23 o
   4   1  10       17.52       22.67      5.84 o
  -7   2  10        1.53       -1.61      5.89 o
  -6   2  10       10.32       26.36      5.40 o
  -5   2  10       50.35       55.28      5.06 o
  -4   2  10       15.24       13.03      4.89 o
  -3   2  10        0.79        5.62      5.47 o
  -2   2  10       99.43      100.40      5.14 o
  -1   2  10        1.49        5.13      4.72 o
   0   2  10      737.07      735.74      7.49 o
   1   2  10        0.01        2.05      5.04 o
   2   2  10        9.76        6.51      4.96 o
   3   2  10        3.39        8.09      5.26 o
   4   2  10        3.63       14.21      6.17 o
  -7   3  10        0.80        5.72      5.35 o
  -6   3  10        0.05       -1.78      5.12 o
  -5   3  10       18.37       19.77      5.29 o
  -4   3  10       22.32       21.69      4.74 o
  -3   3  10      133.82      116.97      5.77 o
  -2   3  10        5.40        3.54      5.01 o
  -1   3  10       36.95       52.10      5.47 o
   0   3  10       52.98       59.58      5.03 o
   1   3  10       14.71       20.90      4.64 o
   2   3  10        9.88       16.58      4.95 o
   3   3  10       96.92       95.19      5.33 o
   4   3  10        0.07       10.34      5.56 o
  -7   4  10       18.08       20.32      5.94 o
  -6   4  10        0.48        7.02      5.42 o
  -5   4  10       25.19       22.51      5.82 o
  -4   4  10        2.75        2.42      4.68 o
  -3   4  10       12.86       12.70      4.94 o
  -2   4  10       93.62       84.73      5.34 o
  -1   4  10       31.91       32.00      4.86 o
   0   4  10       18.58       20.19      5.28 o
   1   4  10       16.60       16.39      4.76 o
   2   4  10        5.12        9.05      4.94 o
   3   4  10        2.74       10.48      5.01 o
   4   4  10        8.17       13.16      5.86 o
  -7   5  10       12.20       20.17      5.99 o
  -6   5  10        2.80       10.12      5.85 o
  -5   5  10      106.93      100.08      5.29 o
  -4   5  10       16.46       21.85      5.82 o
  -3   5  10        1.76        3.11      5.06 o
  -2   5  10      353.58      341.53      5.87 o
  -1   5  10      667.72      680.29     10.34 o
   0   5  10      735.11      740.82      7.72 o
   1   5  10       32.19       50.86      5.23 o
   2   5  10       15.73       13.86      5.02 o
   3   5  10       10.69       16.76      5.09 o
   4   5  10        3.87        9.19      5.86 o
  -7   6  10        0.49        4.65      5.30 o
  -6   6  10       58.13       58.63      6.05 o
  -5   6  10       18.38       22.02      5.50 o
  -4   6  10        0.01        3.20      5.28 o
  -3   6  10       17.02       23.49      5.61 o
  -2   6  10      117.83       98.01      5.11 o
  -1   6  10       53.57       57.12      4.93 o
   0   6  10       96.82       98.05      4.85 o
   1   6  10       45.00       47.58      5.34 o
   2   6  10        0.54        5.00      5.19 o
   3   6  10        0.14        2.35      5.10 o
   4   6  10        0.79        6.06      5.89 o
  -7   7  10        0.15        1.24      5.36 o
  -6   7  10        9.86       16.98      5.64 o
  -5   7  10        7.13       12.33      5.45 o
  -4   7  10        0.26        1.45      5.71 o
  -3   7  10        1.39        6.33      5.59 o
  -2   7  10        0.03        6.41      4.98 o
  -1   7  10      121.10      121.03      5.27 o
   0   7  10       54.36       59.68      5.15 o
   1   7  10       83.48       85.79      5.08 o
   2   7  10        1.85       12.90      5.25 o
   3   7  10       12.71       19.64      5.17 o
   4   7  10       21.98       31.20      6.27 o
  -7   8  10        2.48        0.45      5.66 o
  -6   8  10        8.89        9.35      5.28 o
  -5   8  10        3.29       10.17      6.15 o
  -4   8  10        0.87        1.27      5.07 o
  -3   8  10      265.46      265.56      8.11 o
  -2   8  10       19.91       25.08      5.18 o
  -1   8  10      528.23      516.69     11.51 o
   0   8  10       31.61       35.04      5.43 o
   1   8  10      215.76      217.57      5.56 o
   2   8  10        1.42        6.28      5.36 o
   3   8  10       14.01       20.05      5.99 o
   4   8  10        0.70        5.38      7.13 o
  -7   9  10       23.31       17.99      5.66 o
  -6   9  10        0.07        2.72      4.86 o
  -5   9  10       50.93       40.03      5.34 o
  -4   9  10      105.94      102.06      5.89 o
  -3   9  10        7.48        4.32      5.35 o
  -2   9  10       61.93       66.90      5.41 o
  -1   9  10        0.04        1.97      5.17 o
   0   9  10      162.28      161.01      5.63 o
   1   9  10      437.58      431.00      9.12 o
   2   9  10       72.86       67.36      5.39 o
   3   9  10        7.05       11.15      5.96 o
   4   9  10       11.92       17.89      6.28 o
  -7  10  10        0.11        5.22      6.64 o
  -6  10  10        0.24        3.64      6.02 o
  -5  10  10       12.55       19.63      5.29 o
  -4  10  10      301.41      284.28      6.56 o
  -3  10  10       81.78      103.33      5.61 o
  -2  10  10       44.19       37.34      5.45 o
  -1  10  10      310.24      313.00      6.06 o
   0  10  10      137.90      127.57      5.07 o
   1  10  10      300.40      288.88      5.81 o
   2  10  10      195.12      187.61      6.47 o
   3  10  10        0.16        7.86      6.38 o
   4  10  10       30.14       24.09      6.38 o
  -7  11  10        4.70        5.35      5.71 o
  -6  11  10        0.04       -0.93      5.49 o
  -5  11  10       10.78       19.92      5.60 o
  -4  11  10       31.13       20.69      5.25 o
  -3  11  10       37.77       35.81      5.33 o
  -2  11  10       25.53       22.75      4.95 o
  -1  11  10      559.52      567.13      9.47 o
   0  11  10       76.24       78.06      5.52 o
   1  11  10      246.18      245.79      5.36 o
   2  11  10      144.62      143.13      6.05 o
   3  11  10       28.25       39.98      6.47 o
   4  11  10        5.40        7.54      5.84 o
  -7  12  10        3.77       12.38      7.15 o
  -6  12  10        8.27       11.11      5.58 o
  -5  12  10        7.62        0.49      5.22 o
  -4  12  10      118.15      118.03      5.73 o
  -3  12  10        0.10        4.87      5.39 o
  -2  12  10      154.61      159.19      5.52 o
  -1  12  10        0.21        3.90      5.14 o
   0  12  10        0.29        7.69      4.60 o
   1  12  10       12.66       14.81      5.85 o
   2  12  10       48.36       51.72      6.02 o
   3  12  10        0.24        3.44      6.00 o
   4  12  10        0.06        3.28      6.57 o
  -6  13  10       33.22       37.89      5.83 o
  -5  13  10       22.24       28.11      5.76 o
  -4  13  10        9.26        9.45      5.87 o
  -3  13  10      238.51      237.80      6.51 o
  -2  13  10        4.09        9.56      5.73 o
  -1  13  10      245.94      267.42      6.19 o
   0  13  10        6.06       14.02      5.73 o
   1  13  10       42.63       39.47      6.62 o
   2  13  10        9.27       14.07      6.35 o
   3  13  10       68.52       71.75      6.33 o
  -6  14  10        2.38       10.45      5.93 o
  -5  14  10        8.40       10.75      5.34 o
  -4  14  10       13.11       19.36      5.05 o
  -3  14  10        0.29        4.41      5.53 o
  -2  14  10      202.84      215.56      6.43 o
  -1  14  10        0.21        6.67      5.51 o
   0  14  10        0.40        5.24      5.77 o
   1  14  10        8.43        9.98      5.64 o
   2  14  10       19.09       20.62      6.03 o
   3  14  10       37.19       33.31      7.09 o
  -6  15  10        1.59        4.58      5.96 o
  -5  15  10       99.98       89.65      5.90 o
  -4  15  10       18.69       26.87      5.52 o
  -3  15  10      225.64      226.38      6.04 o
  -2  15  10       23.34       19.66      5.61 o
  -1  15  10       33.32       32.82      5.18 o
   0  15  10        2.86        5.76      5.58 o
   1  15  10        0.81       10.90      6.40 o
   2  15  10       20.00       23.61      6.43 o
   3  15  10       20.97       22.27      5.93 o
  -6  16  10       49.05       61.04      6.28 o
  -5  16  10       12.74       22.81      6.14 o
  -4  16  10        5.75       11.80      5.69 o
  -3  16  10        7.89       19.48      5.24 o
  -2  16  10      206.05      191.07      7.73 o
  -1  16  10        0.40        9.60      5.58 o
   0  16  10        4.20        9.39      6.18 o
   1  16  10        0.01        6.53      6.27 o
   2  16  10       39.52       46.87      7.05 o
   3  16  10        9.23        6.97      6.55 o
  -6  17  10        6.96       13.64      6.74 o
  -5  17  10        1.65        1.73      5.68 o
  -4  17  10       96.47      115.51      5.98 o
  -3  17  10      180.03      178.82      8.31 o
  -2  17  10       12.19       13.34      5.52 o
  -1  17  10       10.17       19.82      5.47 o
   0  17  10        1.17        1.72      5.38 o
   1  17  10        2.63       10.37      5.89 o
   2  17  10        8.83       12.03      5.83 o
   3  17  10       17.80       31.11      7.16 o
  -5  18  10       64.86       68.97      6.40 o
  -4  18  10        0.10        0.16      6.01 o
  -3  18  10        2.40        0.86      5.66 o
  -2  18  10        3.50        4.59      6.00 o
  -1  18  10        1.10       -0.25      6.25 o
   0  18  10        3.23        4.30      5.65 o
   1  18  10       13.20       19.50      5.52 o
   2  18  10        3.72       11.01      6.31 o
  -5  19  10        6.33       15.35      6.79 o
  -4  19  10       14.83       12.17      6.18 o
  -3  19  10        2.60       10.83      5.99 o
  -2  19  10        9.77       13.95      6.40 o
  -1  19  10       10.83       20.22      6.02 o
   0  19  10       18.27       17.61      5.71 o
   1  19  10       11.62       13.31      6.20 o
   2  19  10       56.67       67.90      5.70 o
  -5  20  10        8.92       18.34      7.53 o
  -4  20  10        8.79        7.10      5.59 o
  -3  20  10        4.67       12.03      6.50 o
  -2  20  10        2.45       11.77      6.08 o
  -1  20  10       12.66       19.77      6.07 o
   0  20  10        0.68        9.37      6.53 o
   1  20  10        1.88        4.00      5.49 o
   2  20  10        9.00       16.19      6.95 o
  -5  21  10       19.00       11.49     19.39 o
  -4  21  10        5.44        7.98      5.71 o
  -3  21  10       70.87       75.17      6.06 o
  -2  21  10        2.70        5.55      5.89 o
  -1  21  10        1.55       -3.26      6.07 o
   0  21  10        9.90        8.37      6.51 o
   1  21  10        2.64        9.44      6.22 o
   2  21  10        0.01       -2.35     19.45 o
  -4  22  10        0.08       -0.69      6.54 o
  -3  22  10        7.15        9.57      6.29 o
  -2  22  10       18.27       14.66      6.72 o
  -1  22  10        0.83        5.56      6.30 o
   0  22  10        0.01        9.77      6.69 o
   1  22  10        0.02        3.10      6.21 o
  -4  23  10       11.95       22.40      9.72 o
  -3  23  10        1.69        2.29      6.73 o
  -2  23  10        0.00        3.50      6.68 o
  -1  23  10       10.18       15.45      6.21 o
   0  23  10       37.69       36.07      7.32 o
   1  23  10        0.00       -0.97      8.26 o
  -3  24  10       16.30       20.96      7.29 o
  -2  24  10       36.60       28.23      6.12 o
  -1  24  10        1.32       11.84      6.07 o
   0  24  10        0.14        4.03      6.29 o
  -2  25  10       12.54       -7.55     13.36 o
  -1  25  10       14.08       20.16      9.79 o
  -7   1  11        5.37       15.69      6.14 o
  -6   1  11        0.79        7.63      5.12 o
  -5   1  11        2.65        8.56      5.35 o
  -4   1  11        9.61       17.01      5.02 o
  -3   1  11       30.15       39.97      5.44 o
  -2   1  11       91.59       90.70      4.91 o
  -1   1  11        2.60       14.62      5.69 o
   0   1  11       93.75       90.39      5.25 o
   1   1  11       48.20       46.75      5.30 o
   2   1  11       62.02       67.82      5.75 o
   3   1  11        0.85        0.98      5.90 o
  -7   2  11        8.27       14.33      6.94 o
  -6   2  11       73.58       82.08      6.11 o
  -5   2  11        8.01       13.50      5.42 o
  -4   2  11       17.44       25.99      5.28 o
  -3   2  11       79.38       82.73      5.16 o
  -2   2  11        3.04       13.69      5.39 o
  -1   2  11        9.44       15.74      5.15 o
   0   2  11       83.62       83.88      5.10 o
   1   2  11        3.87       -0.63      5.02 o
   2   2  11       13.49       17.61      5.32 o
   3   2  11        3.01        9.31      5.63 o
  -7   3  11        0.54       19.39     19.87 o
  -6   3  11        0.03        3.99      5.87 o
  -5   3  11        1.70       12.78      5.76 o
  -4   3  11       58.38       63.15      5.25 o
  -3   3  11       12.19       23.07      5.26 o
  -2   3  11      118.25      139.57      5.64 o
  -1   3  11       38.24       50.96      5.52 o
   0   3  11        6.16        4.12      5.14 o
   1   3  11       18.84       19.32      5.14 o
   2   3  11       27.08       35.14      6.02 o
   3   3  11        0.22       -0.20      5.38 o
  -6   4  11       22.38       23.53      5.46 o
  -5   4  11        5.58       12.42      6.35 o
  -4   4  11       11.14       15.62      5.34 o
  -3   4  11        2.08        8.70      5.43 o
  -2   4  11       27.35       34.62      4.99 o
  -1   4  11      114.84      116.05      6.66 o
   0   4  11        5.94       10.55      5.43 o
   1   4  11       46.75       47.84      4.82 o
   2   4  11       16.52       28.39      5.92 o
   3   4  11       29.28       32.43      5.85 o
  -6   5  11       13.58       15.90      5.20 o
  -5   5  11       24.36       28.01      6.45 o
  -4   5  11        7.42       15.02      5.30 o
  -3   5  11        1.34        7.89      4.69 o
  -2   5  11        6.84       17.31      4.99 o
  -1   5  11        5.52        8.44      5.57 o
   0   5  11      107.39      106.33      5.67 o
   1   5  11       56.54       62.01      5.51 o
   2   5  11        0.44        2.25      5.69 o
   3   5  11        0.88        2.61      6.22 o
  -6   6  11       26.55       29.06      5.57 o
  -5   6  11       17.43       24.98      5.69 o
  -4   6  11        0.01        5.14      5.52 o
  -3   6  11       67.70       64.70      5.00 o
  -2   6  11       40.65       54.74      5.07 o
  -1   6  11       12.24       14.36      5.13 o
   0   6  11       40.25       38.67      5.26 o
   1   6  11        3.16        6.78      5.43 o
   2   6  11       94.65       86.62      6.19 o
   3   6  11       22.47       17.76      6.07 o
  -6   7  11        4.42        5.46      5.98 o
  -5   7  11        3.18        5.53      5.14 o
  -4   7  11        5.41        3.22      5.59 o
  -3   7  11        0.36       -0.76      5.19 o
  -2   7  11       19.85       14.89      5.31 o
  -1   7  11      147.78      139.34      5.77 o
   0   7  11        4.47        9.16      4.91 o
   1   7  11      120.61      126.72      5.82 o
   2   7  11       27.73       28.39      5.77 o
   3   7  11        6.21        4.42      6.03 o
  -6   8  11        6.63       10.98      5.70 o
  -5   8  11        7.76       14.90      5.72 o
  -4   8  11       13.48       11.57      5.16 o
  -3   8  11        0.82        5.11      5.70 o
  -2   8  11      129.26      118.83      5.08 o
  -1   8  11        6.94        7.99      5.77 o
   0   8  11        6.20       11.86      5.03 o
   1   8  11       27.22       18.97      5.31 o
   2   8  11       40.49       46.53      6.24 o
   3   8  11       47.56       55.21      6.94 o
  -6   9  11        0.14        7.08      6.36 o
  -5   9  11       48.19       40.84      5.51 o
  -4   9  11       35.01       35.49      5.95 o
  -3   9  11       22.70       25.06      4.74 o
  -2   9  11       84.05       82.90      5.40 o
  -1   9  11      112.06      115.63      5.36 o
   0   9  11        0.00        3.98      5.10 o
   1   9  11        3.66        7.37      5.60 o
   2   9  11       24.36       28.23      6.65 o
   3   9  11       32.86       28.71      6.54 o
  -6  10  11       11.76       14.84      5.72 o
  -5  10  11       25.61       26.40      6.20 o
  -4  10  11       24.04       22.51      6.41 o
  -3  10  11       18.09       26.49      5.31 o
  -2  10  11       25.69       28.09      5.26 o
  -1  10  11        1.09        3.32      4.96 o
   0  10  11       78.77       75.62      5.69 o
   1  10  11        0.02        5.87      5.34 o
   2  10  11       47.25       40.11      5.34 o
   3  10  11       61.03       60.92      6.42 o
  -6  11  11        2.87        3.44      5.56 o
  -5  11  11      108.64      102.06      6.04 o
  -4  11  11       14.88       20.08      5.35 o
  -3  11  11       48.19       51.90      5.68 o
  -2  11  11       11.85       22.04      5.30 o
  -1  11  11       58.20       51.90      5.35 o
   0  11  11       31.18       37.30      5.70 o
   1  11  11       13.67       20.93      5.06 o
   2  11  11       48.49       56.08      6.65 o
   3  11  11       64.94       58.40      9.46 o
  -6  12  11        0.07        8.43      6.50 o
  -5  12  11        7.44       16.71      5.52 o
  -4  12  11       73.52       84.88      5.60 o
  -3  12  11       54.72       49.18      5.26 o
  -2  12  11      102.45      102.02      5.67 o
  -1  12  11        7.47       11.84      5.61 o
   0  12  11        1.17        6.08      5.64 o
   1  12  11        0.85       -1.21      6.01 o
   2  12  11       27.95       23.68      6.45 o
  -5  13  11       80.37       74.05      5.80 o
  -4  13  11        0.04        2.40      5.72 o
  -3  13  11        8.78       14.02      5.17 o
  -2  13  11        1.98       -2.45      5.92 o
  -1  13  11        5.46        5.91      4.97 o
   0  13  11       11.64       16.97      5.19 o
   1  13  11       42.26       60.81      6.98 o
   2  13  11        1.83        8.42      6.33 o
  -5  14  11        1.32        5.32      6.75 o
  -4  14  11      226.31      222.54      8.01 o
  -3  14  11       18.22       23.92      5.73 o
  -2  14  11       35.41       25.30      5.36 o
  -1  14  11        9.03       11.57      5.19 o
   0  14  11        1.21        7.64      5.41 o
   1  14  11        1.00        1.57      5.63 o
   2  14  11        0.32        2.70      6.74 o
  -5  15  11        2.54        5.62      5.29 o
  -4  15  11       20.94       24.58      5.66 o
  -3  15  11       39.13       43.49      6.15 o
  -2  15  11        0.02        2.97      6.37 o
  -1  15  11        0.87        3.81      6.46 o
   0  15  11        8.35       10.66      6.54 o
   1  15  11       40.94       46.20      6.12 o
   2  15  11        0.01        9.62      6.13 o
  -5  16  11       23.90       24.19      6.28 o
  -4  16  11        2.58        4.84      5.69 o
  -3  16  11        4.64       -0.29      5.32 o
  -2  16  11       47.87       46.53      5.23 o
  -1  16  11       11.82       15.46      6.48 o
   0  16  11        0.02        9.38      6.15 o
   1  16  11        0.00        7.87      6.41 o
  -4  17  11       70.41       89.24      6.65 o
  -3  17  11        4.51       11.63      5.65 o
  -2  17  11       19.22       19.36      5.98 o
  -1  17  11        0.15       -0.94      6.61 o
   0  17  11        0.06        4.54      5.60 o
   1  17  11        7.23       12.91      6.50 o
  -4  18  11       21.83       24.62      6.02 o
  -3  18  11       24.27       24.46      6.30 o
  -2  18  11       47.33       55.85      6.47 o
  -1  18  11        0.68        3.04      6.07 o
   0  18  11        5.61       10.27      6.19 o
   1  18  11       29.14       29.96      7.33 o
  -4  19  11       17.22       27.12      6.57 o
  -3  19  11       58.54       49.70      6.29 o
  -2  19  11        1.51        4.19      6.72 o
  -1  19  11        0.05       -0.08      7.33 o
   0  19  11       45.63       52.30      6.57 o
  -3  20  11        0.94        7.07      6.56 o
  -2  20  11       16.66       18.17      6.41 o
  -1  20  11       63.76       64.47      7.54 o
   0  20  11        0.73        9.07      6.46 o
  -2  21  11       29.33       31.95      5.91 o
  -1  21  11        0.75        3.93      6.05 o
  -5   0  12        3.22       15.76      8.49 o
  -4   0  12        4.25        8.32     10.35 o
  -3   0  12       67.22       58.58      8.05 o
  -2   0  12       71.26       70.03      7.54 o
  -1   0  12        3.38       14.40      9.01 o
   0   0  12       20.13       21.27      7.93 o
   1   0  12       69.05       68.56      7.27 o
   2   0  12       25.48       18.40      8.68 o
  -5   1  12        4.71        7.24      5.30 o
  -4   1  12       20.09       25.35      5.32 o
  -3   1  12        0.40        6.29      5.35 o
  -2   1  12      262.78      245.64      8.93 o
  -1   1  12        6.50       11.51      5.41 o
   0   1  12        6.06       11.22      4.89 o
   1   1  12        6.07        8.03      5.30 o
   2   1  12       18.96       25.06      6.04 o
  -5   2  12        5.12       17.83      5.47 o
  -4   2  12        0.00       -6.06      6.06 o
  -3   2  12       29.81       32.52      6.35 o
  -2   2  12      159.56      162.04      5.80 o
  -1   2  12        3.97       10.39      5.24 o
   0   2  12        7.37       11.45      5.15 o
   1   2  12        4.20        1.08      4.95 o
   2   2  12       30.78       36.32      5.71 o
  -5   3  12       10.23        1.43      5.97 o
  -4   3  12        7.37       10.06      5.83 o
  -3   3  12       33.57       33.98      5.46 o
  -2   3  12        1.55       -0.02      4.94 o
  -1   3  12       21.57       23.87      6.28 o
   0   3  12        5.42        9.37      5.68 o
   1   3  12        1.82        4.64      5.07 o
   2   3  12        3.94        5.10      5.44 o
  -5   4  12        0.79       -0.10      6.38 o
  -4   4  12       20.08       21.79      5.89 o
  -3   4  12        2.36        7.83      5.55 o
  -2   4  12        6.88       10.69      5.01 o
  -1   4  12       83.92       74.51      5.98 o
   0   4  12        5.05       16.42      5.99 o
   1   4  12        3.07       11.24      5.14 o
   2   4  12       21.39       23.44      5.40 o
  -5   5  12        5.65       11.43      5.22 o
  -4   5  12       46.28       47.62      6.24 o
  -3   5  12        0.26        5.37      5.70 o
  -2   5  12       46.05       46.75      5.09 o
  -1   5  12       16.96       21.76      5.18 o
   0   5  12       18.73       19.52      5.72 o
   1   5  12       51.70       54.56      5.77 o
   2   5  12        0.66        0.00      6.45 o
  -5   6  12       43.77       54.46      5.37 o
  -4   6  12        5.27        6.91      5.83 o
  -3   6  12       14.07       25.47      5.27 o
  -2   6  12        0.80        6.08      5.65 o
  -1   6  12        8.74       12.50      5.37 o
   0   6  12       56.67       50.86      5.30 o
   1   6  12        3.75       14.66      5.70 o
   2   6  12        1.17        8.77      6.09 o
  -5   7  12       27.59       30.75      5.84 o
  -4   7  12        0.57        5.22      5.63 o
  -3   7  12       11.23       20.66      5.30 o
  -2   7  12        0.03        5.22      5.38 o
  -1   7  12       10.48       21.22      5.67 o
   0   7  12        0.00        7.60      5.75 o
   1   7  12        2.41        5.88      5.78 o
  -5   8  12        6.67       14.51      5.79 o
  -4   8  12        4.98        1.85      6.59 o
  -3   8  12        0.55        0.58      5.58 o
  -2   8  12        8.96        9.19      5.08 o
  -1   8  12        0.00        4.50      6.03 o
   0   8  12       27.49       27.42      5.55 o
   1   8  12       20.06       22.54      5.81 o
  -5   9  12       19.20       14.39      5.99 o
  -4   9  12        3.42        9.29      5.02 o
  -3   9  12       29.69       22.72      5.38 o
  -2   9  12        2.58        7.87      5.46 o
  -1   9  12        1.62        0.76      5.26 o
   0   9  12        1.23        4.68      5.64 o
   1   9  12        1.49        7.38      5.55 o
  -5  10  12       16.14       16.16      6.42 o
  -4  10  12        3.52        9.21      6.00 o
  -3  10  12        0.06        6.42      6.21 o
  -2  10  12       29.15       27.59      5.78 o
  -1  10  12        0.89        0.52      5.85 o
   0  10  12        1.54        6.16      5.51 o
   1  10  12       14.52       21.94      5.81 o
  -4  11  12        4.24       14.22      6.44 o
  -3  11  12      185.10      169.72      6.74 o
  -2  11  12       10.73       12.24      4.98 o
  -1  11  12        7.32        9.93      5.35 o
   0  11  12        1.79       11.51      5.18 o
   1  11  12       11.57       12.96      5.77 o
  -4  12  12       15.34       19.29      6.39 o
  -3  12  12        0.69        2.41      6.31 o
  -2  12  12        0.29        3.92      5.85 o
  -1  12  12       47.58       44.31      5.92 o
   0  12  12       26.61       26.38      5.83 o
   1  12  12        1.62        5.95      7.35 o
  -4  13  12        2.29        4.09      5.85 o
  -3  13  12       22.75       20.03      6.52 o
  -2  13  12       11.97       17.01      5.74 o
  -1  13  12        0.05        6.13      5.26 o
   0  13  12       12.25       16.93      6.03 o
  -3  14  12        3.62        4.88      5.77 o
  -2  14  12        6.67       14.43      6.13 o
  -1  14  12       30.82       26.28      6.27 o
   0  14  12        2.14       11.42      6.12 o
  -3  15  12        0.08        6.71      5.88 o
  -2  15  12        8.71       11.06      6.16 o
  -1  15  12        2.25        2.98      6.36 o
  -2  16  12        4.53       14.67      6.47 o
  -1  16  12       23.96       33.57      8.96 o
  -3   1  13        4.60       14.56      5.79 o
  -2   1  13        0.00        4.85      6.07 o
  -1   1  13        0.48        4.91      5.79 o
   0   1  13       13.94       14.75      6.51 o
  -3   2  13       22.31       24.13      6.16 o
  -2   2  13       51.90       50.64      6.01 o
  -1   2  13        9.49       19.10      6.44 o
   0   2  13        3.90       17.78      8.78 o
  -3   3  13        4.18        6.89      5.52 o
  -2   3  13        1.57        0.20      5.55 o
  -1   3  13        1.19        4.91      5.65 o
   0   3  13        5.24       19.32     14.05 o
  -3   4  13        5.67       11.66      5.43 o
  -2   4  13        7.73        8.44      5.56 o
  -1   4  13        2.11        9.02      6.05 o
  -3   5  13       21.23       15.64      6.19 o
  -2   5  13       38.45       31.01      5.23 o
  -1   5  13        0.93        3.58      5.70 o
  -3   6  13       64.05       73.23      5.91 o
  -2   6  13        5.56        8.14      5.83 o
  -1   6  13       19.32        9.83      6.19 o
  -3   7  13        0.46        3.74     18.83 o
  -2   7  13        0.08        8.88      6.24 o
  -1   7  13       13.27       18.85      7.99 o
  -2   8  13        5.20        9.12     11.31 o
 
